# Supplementary material for: Origin and diversification of leucine-rich repeat receptor-like protein kinase (LRR-RLK) genes in plants
Source: BMC Evol Biol. 2017 Feb 7;17:47. doi: 10.1186/s12862-017-0891-5 (PMC5296948; doi:10.1186/s12862-017-0891-5)
Supplement: Additional file 1: Table S1. — LRR-RLK genes identified in Physcomitrella patens and Selaginella moellendorffii. (XLS 4566 kb) [file 12862_2017_891_MOESM1_ESM.xls]

## Sheet: LRR-RLK genes in P. patens
Pp3c4_18780V1（Phpat.004G071800）	LRR I
Pp3c4_18510V1（Phpat.004G071500）	LRR I
Pp3c4_18720V1（Phpat.004G071700）	LRR I
Pp3c4_18360V1（Phpat.004G071400）	LRR I
Pp3c10_1880V1（Phpat.010G005500）	LRR I
Pp3c4_2350	LRR I
Pp3c12_16180V1	LRR I
Pp3c12_23570(Phpat.012G083600)	LRRII
Pp3c8_3330(Phpat.008G014400)	LRRII
Pp3c3_36680(Phpat.003G144600)	LRRII
Pp3c4_23140V1(Phpat.004G088500)	LRRII
Pp3c3_14110	LRRII
Phpat.011G006000.1.p(Pp3c11_1440V1)	III
Phpat.002G125500.1.p(Pp3c2_30510V1)	III
Phpat.019G049900.1.p（Pp3c19_14630）	III
Phpat.022G048300.1.p（Pp3c22_13430）	III
Phpat.010G071800.1.p（Pp3c10_18600V1）	III
Phpat.003G112500.1.p（Pp3c3_28520V1）	III
Pp3c22_10000
Pp3c19_19180
Pp3c2_19460
Pp3c25 15360
Pp3c12_25310(Phpat.012G090300.1.p(modify))	LRR IV
Pp3c4_2690V1(Phpat.004G009600.1.p)	LRR IV
Pp3c3_19490V1(Phpat.003G075800)	V
Pp3c4_12460V1(Phpat.004G045500)	V
Pp3c16_2580V1(Phpat.016G010400)	V
Pp3c23_14050V1(Phpat.023G048100（modify）)	V
Pp3c5_8240	V
Pp3c14_22440	VI_1
Pp3c11_18980V1(Phpat.011G070700)	VII-1
Pp3c7_3320V1(Phpat.007G015400)	VII-1
Pp3c22_21420	VII-1
Pp3c4_6580V1(Phpat.004G023300)	VII-2
Pp3c12_23390V1(Phpat.012G082600)	VII-2
Pp3c1_6700V1(Phpat.001G026600)	VII-2
Pp3c5_8630V1(Phpat.005G032700)	VII-2
Pp3c6_14960V1(Phpat.006G052600(motify成内含子为3)	VII-2
Pp3c4_26070(Phpat.004G099600)	VII-3
Pp3c3_15220V1(Phpat.003G056400)	VII-3
Pp3c12_16340(Phpat.012G060000)	VII-3
Pp3c8_2540V1(Phpat.008G011100)	VII-3
Pp3c4_22080V1(Phpat.004G085700)	VIII-1
Pp3c23_22360(Phpat.023G081200)	VIII-1
Pp3c1_39210V1(Phpat.001G156600)	VIII-1
Pp3c12_2140	VIII-1
Pp3c20_20260V1（Phpat.020G073900）	VIII-1
Pp3c2_17640V1（Phpat.002G075000）	VIII-1
Pp3c19_9410 （v3.3注释版本）	VIII-1
Pp3c14_23270(Phpat.014G090400)	VIII-2
Pp3c1_11040(Phpat.001G045500)	VIII-2
Pp3c6_16010(Phpat.006G057000)	VIII-2
Pp3c16_17510(Phpat.016G072000)	VIII-2
Pp3c7_14800 （v3.3版）	VIII-2
Pp3c4_16210	VIII-2
Pp3c2_34890	VIII-2
Pp3c19_9160 （v3.3版注释）	VIII-2
Pp3c10_21660	VIII-2
Pp3c24_1080	VIII-2
Pp3c13_990	VIII-2
Pp3c10_2340V1(Phpat.010G007200)	IX
Pp3c15_17310V1(Phpat.015G065400)	IX
Pp3c14_15390V1(Phpat.014G058500)	X
Pp3c17_17370V1(Phpat.017G063800)	X
Pp3c7_23600V1(Phpat.007G090100)	X
Pp3c1_41620V1(Phpat.001G165500,自己check)	X
Pp3c14_16840V1(Phpat.014G063600)	X
Pp3c17_21540V1(Phpat.017G083100(motify))	X
Pp3c1_16110V1(Phpat.001G063000,按自己check)	X
Pp3c22_12040V1(Phpat.022G043500,按3.0版本走，v3.3同3.0注释版)	X
Pp3c19_18410V1(Phpat.019G062800，自己check)	X
Pp3c26_5010
Pp3c10_12760
Pp3c21_2960
Pp3c6_21940V1(Phpat.006G081300.1.p)	XI
Pp3c13_13360(Phpat.013G044600.1.p)	XI
Pp3c8_17530(Phpat.008G065400.1.p)	XI
Pp3c24_15950(Phpat.024G059000.1.p（motify）)	XI
Pp3c3_12560(003G048000)	XI
Pp3c4_29300(Phpat.004G110100.1.p)	XI
Pp3c4_29120(Phpat.004G109600.1.p)	XI
Pp3c2_18570(Phpat.002G079300.1.p)	XI
Pp3c13_6220
Pp3c6_22000
Pp3c16_6190	XII_2
Pp3c12_11940	XII_2
Pp3c4_5010	XII_2
Pp3c14_2970	XII_2
Pp3c1_22560	XII_2
Pp3c4_19720(Phpat.004G074600(motify))	XIII_1
Pp3c27_1750V1(Phpat.027G005700（motify）)	XIII_1
Pp3c16_16440	XIII_1
Pp3c6_23170	XIII_1
Pp3c12_9140	XIII_1
Pp3c4_32350	XIII_1
Pp3c26_8120	XIII_1
Pp3c13_19360	XIII_1
Pp3c14_24970	XIII_1
Pp3c1_15730	XIII_1
Pp3c6_15790V	XIII_1
Pp3c1_17360V1(Phpat.001G066200)	XIII_2
Pp3c2_22410	XIII_2
Pp3c21_9500(v3.3注释)	XIII_2
Pp3c5_6590V1（Phpat.005G026000）	XIV
Pp3c6_19730（Phpat.006G072200）	XIV
Pp3c7_16420（Phpat.007G065900）	XIV
Pp3c1_4210（Phpat.001G017200）	XIV
Pp3c11_10500V1（Phpat.011G039000）	XIV
Pp3c7_5570V1（Phpat.007G025600）	XV
Pp3c1_9320
Pp3c11_13350
Pp3c12_14020
Pp3c14_24840
Pp3c2_12320
Pp3c2_27480
Pp3c25_10250
Pp3c7_19750
Pp3c10_16000
Pp3c14_17190

## Sheet: LRR-RLK genes in S.moellendorff
85471(modify)	LRRII
268032	LRRII
85818	LRRII
167872	LRRII
80116	III
234818	III
404787	III
70068	III
173095	III
105194	III
83924	III
132879	III
10889	III
122408	LRR IV
76873	V
85275	VI_1
108434	VI_1
116152(20150709m,m的区域在LRR区)	VII-1
407578(motify)	VII-1
406781	VII-1
98598	VII-2
236225	VII-2
10265(modify)	VIII-1
175461(modify)	IX
268021（modify）	IX
233622	IX
102446	IX
165616	X
164132	X
121260	X
99902(m)	X
92819	X
114392	X
107497	X
138277	X
77558	XI
172284	XI
146738	XI
40409	XI
30332(modify)	XI
90370	XI
30446（modify）	XI
60230
74208	XI
60649	XI
171048
165220
164315
122495
81961
78200
78663
81328
119860	XII_2
233530	XII_2
234577	XII_2
30430	XII_2
169795	XII_2
413321	XII_2
93043(modify)	XIII_1
103488(20140906)	XIII_1
102522(modify)	XIII_2
114051(modity)	XIII_2
40907	XIV
415317	XIV
113765	XV
30384
