# Supplementary material for: Origin and diversification of leucine-rich repeat receptor-like protein kinase (LRR-RLK) genes in plants
Source: BMC Evol Biol. 2017 Feb 7;17:47. doi: 10.1186/s12862-017-0891-5 (PMC5296948; doi:10.1186/s12862-017-0891-5)
Supplement: Additional file 3: Table S3. — Schematic illustrations of the types and distribution of LRR motifs in each LRR-RLK subfamily. (XLS 884 kb) [file 12862_2017_891_MOESM3_ESM.xls]

## Sheet: VII-1
VII

## Sheet: VIII-1
V

## Sheet: XI
后面两个实践为XI
