# Supplementary material for: Origin and diversification of leucine-rich repeat receptor-like protein kinase (LRR-RLK) genes in plants
Source: BMC Evol Biol. 2017 Feb 7;17:47. doi: 10.1186/s12862-017-0891-5 (PMC5296948; doi:10.1186/s12862-017-0891-5)
Supplement: Additional file 5: — Data S1. Alignment of the kinase domains of putative LRR-RLK sequences. (FAS 577 kb) [file 12862_2017_891_MOESM5_ESM.fas]

>AT1G18160
GL--GS---YGEVY----------RGDWH----------------------G--------
-TA----VAVKKF-------------------IDQDI-----TG----------------
----EA---LEE--------FRSEVRMMRRL-RHPNIVLFMGA-VT-R------------
PP-NLSIVTEF-LP-RGS-L-------YRLIH----------------------------
-------------RP-----NNQL---------------------D--ER--KRLRMALD
AARGMNYLHS-------------------------C--NP----VI--VHRDLKSPNLLV
DK--N---W-V-VKVCDFGLSR--M----------------KVS--------TY------
---------------------------LS------SK-----ST--A-----GTAE----
----------------W-MAP-E------------VL-R-----NEP----A---DEKC-
---DVYSYGVILWELFTLQQPW--------------------GKM-NPM-------Q---
--VVGA----V------------------------GF---QH-------RR--L-D----
-------IP-EFVD----------PG-I--------------------------------
-------------------------------------ADIIRKCWQTD-PRLR------P
SFGEIMDSL
>AT2G25880
GR--GK---FGHVY----------LAR------------------------E-----KRS
DHI----VALKVL------------------FKAQLQ-----QS----------------
----QV---EHQ--------LRREVEIQSHL-RHPNILRLYGY-FY-D------------
QK-RVYLILEY-AV-RGE-L-------YKELQ----------------------------
-----------------K--CKYF---------------------S--ER--RAATYVAS
LARALIYCHG-----------------------------K----HV--IHRDIKPENLLI
GA--Q---G-E-LKIADFGWSV--H-----------------------------------
---------------------------TF------NR-----RRTMC-----GTLD----
----------------Y-LPP-E------------MVES-----VEH--------DASV-
---DIWSLGILCYEFLYGVPPF---------------------EAREHS-------ETYK
R-IVQV-----------------------------DL---KF-------PPKPIVSSS--
-------AK-DLIS----------QM-L------VK---------------E-----S--
-------TQR--------------------LALH-KLLEHPWIVQNAD-PSGL-------
--------Y
>AT1G63430
GL--SA---DSQIY----------KGT-L----K-----------------G--------
GSE----IAVISL-----------------CVKEEDW-----TG----------------
----YL---ELY--------FQREVADLARL-NHENTAKLLGY-CKEI------------
SPFTRMLVFEY-AS-NGT-L-------YEHLH----------------------------
-------------YGE----AALV---------------------S--WA--RRMKIVIG
IARGLKYLHM-----------------E-------L--DP----PF--TISELSSNAIYL
TE--D---F-T-PKLVDFECWK--T--------------IL-AR--------SE------
---------------------------KN------LR-----NISSQ-----GSIC----
------------------VLP--------------NGME-----SRY----L---DVSG-
---NIYAFGILLLEIVSGRPPY---------------------CK-DKG-------F---
--LIEW----LYRTSNVVFVAKVLNLKRIYCILQAKE---FL-------EA---PE----
------AMS-GLVD----------PE-L-------K---------------H-----FN-
---------Q--------------------EDLE-TVCEVASQCLNRD-PTNNNNNHNKP
SVQELCETL
>AT5G41180
-D--SS-AES-QIY----------KGT-I----K-----------------G--------
GTE----IAVISL-----------------CVKEENW-----TG----------------
--YLEL---N----------FQREVAALARL-NHENAGKLLGY-CKES------------
TPFTRMLVFEY-AS-NGT-L-------YDHLH----------------------------
-----------YADGS------LV---------------------S--WA--KRMKIVIG
IARGLKYLHT-----------------E-------L--HP----PF--TVSELSSTAVYL
TE--D---F-T-PKLVDFECWK--I-----------------------------------
---------------------------IQVRSEKNLK-----NICNE-----GAIC----
------------------VLP--------------NAME-----HRD----M---DLQG-
---NIYSFGILLLEIVSGRPSY---------------------CQDRGC-----------
--LVEW----V------------------------REKNLGA-------PD---------
-------VMASLVD----------PE-L--------------------------------
-----------------------K--HFKQKELE-AVCEVASQCLNLD-QNEKDKDKLSC
SIQALCETL
>AT4G18640
ET-----FDGYTVY----------KGT-L----S----S------------G--------
VEIAVASTAIAES-------------------KEWTR-----AM----------------
----EM---A----------YRRKIDTLSRI-NHKNFVNLIGY-CE--ED----------
DPFNRMMVFEY-AP-NGT-L-------FEHLH----------------------------
-------------DKE----TEHL---------------------D--WS--ARMRIIMG
TAYCLQHMHG-------------------------M--NP----PM--AHTDFNSSEIYL
TD--D---Y-A-AKVSEIPFNLEAR-----------------LN--------PK------
---------------------------KH------VS-----GDLEQ-----TSLL----
------------------LPP----------------------------------EPEA-
---NVHSFGVLMLEIISGKLSF---------------------SDEYGS-----------
--IEQW----A------------------------SK---YL-------EK----D----
-------DLGEMID----------PS-L--------------------------------
-----------------------K--TFKEEELE-VICDVIRECLKTE-QRQR------P
SMKDVAEQL
>AT5G45840
----EA-FDGYTVY----------KGT-L----S----S------------G--------
VEIAVASTAILET-------------------REWTR-----AM----------------
----EM---T----------YRRRIDTMSRV-NHKNFINLIGY-CEED------------
EPFNRMMVFEY-AP-NGT-L-------FEHLH----------------------------
-------------DKE----MEHL---------------------D--WN--ARTRIIMG
TAYCLQYMHE-----------------L----------NP----PI--SHTKLVSSAIYL
TD--D---Y-A-AKVGEVPFSG--------------------QT--------GS------
---------------------------KP-------------RKPMS-----GDLD----
----------------QSLLP--------------LP--------------P---EPET-
---NVYSFGVLMLEIISGKLSD---------------------SEEEGS-----------
--ILKW----A------------------------SK---YL-------EN----D----
-------NLRDMID----------PT-L--------------------------------
-----------------------T--TYKEEELE-AICDVARHCLKLD-ESQR------P
KMKYVVQQL
>LOC_Os01g10900
NT-----FPSCTVF----------KGT-L----S----S------------G--------
VEISVVSTAILSL-------------------KEWPK-----SS----------------
----ET---C----------FRKQIDTLSRV-NHKNFINLLGY-CLEN------------
QPFMRMMVFEY-AP-NGT-L-------SEHLH----------------------------
-------------LKE----FEHL---------------------D--WA--ARMRIIMG
VAYCLQYMHH-----------------D-------L--NP----PV--AITDMRSDTIFM
TD--D---Y-A-AKIADVGIWKEVA-----------------IK----------------
---------------------------AK-------------TAKED-----SSSR----
----------------SECPP-D------------IA-S---------------------
---NVYCFGTLLIEIISGKLPE----------------------ADDQK-------S---
--MCNW----A------------------------AE---YL-------KG----K----
-------SYSKLVD----------AS-L--------------------------------
-----------------------K--EHNANELE-AVCEVIQECIDPD-SDQR------P
TMRDATRKL
>LOC_Os01g48390
----AS-YPHYTVY----------KGT-L----S----S------------G--------
VEI----AVVSTV---------------IATNKDWSK-----HS----------------
----EG---R----------FRKKIDLLSRI-NHKNFINLLGY-CEEE------------
NPFMRMMVLEY-AP-NGT-L-------YEHLH-------------------------VE-
-------------GFD------HI---------------------D--WN--GRMRVIMG
VAYCIQHMHE-----------------L----------NP----SI--THPDLHSSAILL
SE--D-----GAAKVADMSVWQEVI-----------------SK--------GK------
---------------------------MP------KN-----DDIVD-------------
----------------H-HEP--------------VS--------------A---DPAG-
---NVCSFGLLMLEIISGRPPY---------------------SEHKGS-----------
--LANL----A------------------------ME---CI-------KD--DRN----
-------IS-CLLD----------PT-L-------K--------------TH-----KE-
------------------------------NELE-IICELIQECIQSD-PKKR------P
GMREVTTRL
>122408
AR--KS-S-L-SIY----------RAV-V----R----D------------G--------
S-T----AVIKYF--------------------TKTR-----FV----------------
--GGEE---E----------FEAALSSFVQL-KHDNLVKLKGF-CCVQ------------
GGLQCYLVYDF-VP-NGS-L-------FEHLH----------------------------
-------------GPS----VSPL---------------------D--WG--TRVQIAHG
VAKGLDYLHR-----------------N----------GE----QV--I---VWASNVLL
DE--S---Y-N-ALVSSWGHNK--V-----------------LA--------DE------
---------------------------LV------YA-----NIKTS-----AMLG----
----------------Y-LAP-E------------YG-V-----IGH----L---HEKS-
---DVYAFGILLLELLTGRKPM----------------YADGSSL-SVT-------N---
--LANF----V------------------------RP---LF-------DS---GH----
-------LD-TAID----------PS-L-------G---------------T--------
--------------------------KFSATGAI-GMASIAFSCVAPV-PQLR------P
SMGQVVQRL
>Pp3c12_25310                                                                                                                                                                                                                                                                                                                                                                                
RK--SC-H-S-AVY----------QGV-L----R----D------------G--------
T-V----VAVKAI------------------YNTRYS-----FG----------------
----EQ---D----------FQNALEALLQV-KHENLVNFLGF-CCSK------------
GGSECFLVYEL-VS-CGS-L-------EKNLH----------------------------
-------------GPS----EVLL---------------------N--WS--MRVNIIRG
IAKGLAHLHE-----------------G-------I--TE----PLTMVHQNLWAGNILL
DK--Q---G-N-ALLADYGLSD--I-----------------VA--------EE------
---------------------------VM------YA-----THKTL-----ASLG----
----------------Y-LAP-E------------YA-Y-----TGQ----V---TEDS-
---DIYAFGALVLELLTGNRPM-----------------FFTNSTRTLV-------N---
--THAS----V------------------------RP---LL-------DL----G----
------KIR-EFVD----------PK-L-------E---------------D--------
--------------------------NFSLEGAA-GLAHIALQCMSED-PGVR------P
NMVDVVLRL
>Pp3c4_2690                                                                                                                                                                                                                                                                                                                                                                                   
RK--NC-H-S-AVY----------KGT-L----R----D------------G--------
T-S----VAVKAI------------------YNTRYS-----FG----------------
----EQ---D----------FQIAIEALLQV-RHENLVNFLGF-CCSK------------
GGSECFLVYSF-VP-GGS-L-------DHHLH----------------------------
-------------DQS----ELFL---------------------N--WG--MRVKIIRG
IAKGLAHLHE-----------------G-------M--TE----PMTMVHQNLWAGNILL
DK--Q---G-N-ALLADYGLSD--------------------IV----------------
---------------------------AE-------------EVMYATHKTLAALG----
----------------Y-LAP-E------------YA-Y-----TGQ----V---TEDS-
---DIYAFGALVLELLTGHRPV-----------------FFVEATRTLV-------S---
--MATW----V------------------------HP---LL-------EL----G----
-------KVREFVD----------PK-L--------------------------------
----------------------EA--NFSLAGAA-GLAHIALQCMSED-PGAR------P
NMVDVVRRL
>AT4G22730
SR--NS-F-T-SVF----------KGV-L----R----D------------G--------
S-P----VAIRSI-------------------NISSC-----KN----------------
----EE--VE----------FMNGLKLLSSL-SHENLVKLRGF-CCSR------------
GRGECFLIYDF-AS-KGK-L-------SNFLD----------------------------
-------------LQE-RETNLVL---------------------A--WS--ARISIIKG
IAKGIAYLHG----------------SD-------QQKKP----TI--VHRNISVEKILL
DE--Q---F-N-PLIADSGLHN--L-----------------LA--------DD------
---------------------------MV------FS-----ALKTS-----AAMG----
----------------Y-LAP-E------------YV-T-----TGK----F---TEKT-
---DIFAFGVIILQILSGKLML--------------------------------------
--TSSL-----------------------------RN---AA-------EN----G----
-------EHNGFID----------ED-L-------R---------------E--------
--------------------------EFDKPEAT-AMARIGISCTQEI-PNNR------P
NIETLLENI
>LOC_Os01g39600
GK--NGNF-A-ATY----------RGT-L----R----D------------G--------
T-S----VVVKRL-------------------GKTCC-----------------------
----KQEEAE----------FLKGLKLLAEL-QHENIVGLRGF-CCSR------------
ARGECFLVYDF-VP-NGS-L-------SQFLD----------------------------
----IDADDVARSNGR------VL---------------------E--WS--TRISIIRG
IAKGIEYLHS-----------------T-------RANKP----PL--VHQNISADKVLV
DY--T---Y-R-PLISGSGLHK--L-----------------LV--------DD------
---------------------------LV------FS-----TLKAS-----AAMG----
----------------Y-LAP-E------------YT-T-----TGR----F---SEKS-
---DVYAFGVIVFQILTGKSKI--------------------------------------
--MQLP----L------------------------ES---SN-------DE---------
----------DLID----------GN-L-------R---------------G--------
--------------------------CYSAAEAA-KLAKIASACTSEN-PDHR------P
TMEELIQEL
>LOC_Os06g04370
GK--SG-F-A-ATY----------KGI-L----R----D------------G--------
S-V----VAVKSL-------------------NKTSC----KQE----------------
----ES---D----------FLRGLKMLTVL-RHENLVGLRGF-CCSR------------
GRGECFLVYDY-MV-NGC-L-------SQYLD----------------------------
-------------VKE-GSGANVL---------------------D--WP--TRVSIIRG
IAKGVEYMHS-----------------K-------KANKP----SV--VHQNISAEKILL
DH--H---L-T-PRLSVPGLHK--L-----------------LA--------DD------
---------------------------VV------FS-----TLKAS-----AAMG----
----------------Y-LAP-E------------YA-T-----TGR----F---TEKS-
---DVFAFGIVVLQVITGRRAV------------------------SQL-------K---
----------V------------------------ST---VA-------ND---------
-------LD-SLID----------EN-L-------N---------------G--------
--------------------------VFSRTEAA-KLAAIAALCTSET-ASQR------P
TMEAVVQQL
>LOC_Os08g02440
GR--SG-F-A-ATY----------RGA-M----R----D------------G--------
A-A----VAVKSI-------------------GKSSC-----KA----------------
----EE--AD----------FLRGLRAITSL-RHDNLVALRGF-CRSR------------
ARGECFLVYEF-MA-NGS-L-------SRYLD-------------------------VK-
--D----------GDV------VL---------------------D--WA--TRVSIIKG
IAKGIEYLHS-----------------S-------KANKA----AL--VHQNICADKILM
DH--L---F-V-PHLSGAGEHK--L-----------------LA--------DD------
---------------------------VV------FS-----TLKDS-----AAMG----
----------------Y-LAP-E------------YT-T-----TGR----F---TDRS-
---DVYAFGVVVFQVLTGRKAV----------------------S-SEL-------R---
--LLGG----G------------------------GG---AE-------YS---GK----
-------LD-DLVD----------PR-L-------G---------------G--------
--------------------------RFSRPEAA-KLAGIALLCTSES-PAQR------P
AMAAVLQQL
>AT5G51560
GR--SN-F-S-ATY----------KGI-L----R----D------------G--------
S-A----VAIKRF-------------------SKTSC-----KS----------------
----EE--PE----------FLKGLNMLASL-KHENLSKLRGF-CCSR------------
GRGECFLIYDF-AP-NGN-L-------LSYLD----------------------------
-------------LKD--GDAHVL---------------------D--WS--TRVSIAKG
IAKGIAYLHS-----------------Y-------KGSKP----AL--VHQNISAEKVLI
DQ--R---Y-S-PLLSNSGLHT--L-----------------LT--------ND------
---------------------------IV------FS-----ALKDS-----AAMG----
----------------Y-LAP-E------------YT-T-----TGR----F---TEKT-
---DVYAFGILVFQIISGKQKV--------------------------R-------H---
--LVKL----G--------------------------------------TE--ACR----
-------FN-DYID----------PN-L-------Q---------------G--------
--------------------------RFFEYEAT-KLARIAWLCTHES-PIER------P
SVEAVVHEL
>AT2G45340
GK--SN-V-S-SVY----------KGI-L----R----D------------G--------
S-V----AAIKCI------------------AKSSCK-----SD----------------
----ES---E----------FLKGLKML-TLLKHENLARLRGF-CCSK------------
GRGECFLIYEF-VP-NGN-L-------LQYLD------------------------VKD-
--E----------TGE------VL---------------------E--WA--TRVSIING
IARGIVYLHG-----------------E-------NGNKP----AI--VHQNLSAEKILI
DH--W---Y-N-PSLADSGLHK--L-----------------FT--------DD------
---------------------------IV------FS-----KLKAS-----AAMG----
----------------Y-LAP-E------------YI-T-----TGR----F---TDKS-
---DVYAFGMILLQILSGKSKI------------------------SHL-------M---
--ILQA----V------------------------ES------------GR---------
-------LNEDFMD----------PN-L--------------------------------
----------------------RK--NFPEVEAA-QLARLGLLCTHES-SNQR------P
SMEDVIQEL
>LOC_Os04g39650
GR--GA-F-G-KVY----------LIE-L----Q----D------------G--------
Q-N----IAVKKF-------------------ICSSN-----QT----------------
----FG---A----------VKNHMKTFAKI-RHKNIARLLGF-CYDSHG----------
GGGEVSVIYEH-LR-MGS-L-------QDLIR----------------------------
-------------APK-----FAV---------------------G--WN--DRLRIAIG
VAEGLVYLHR-----------------D-------Y--TP----RF--LHRDLKSSNVLL
GD--D---F-E-PRVTGFGIDR--V-----------------VG--------EK------
---------------------------AY---RSSLA-----SDL-------NYSC----
----------------Y-IAP-E------------VN-C-----TKK----P---THLM-
---DVYSFGVILLELITGKPAG-------------------QPASDDSV-------D---
--IVRW----V------------------------RR------------RVNVAGG----
-------AA-QILD----------PA-A-------A------------------------
----------------------VS--HAAQQGMQ-AALELALLCTSVM-PDQR------P
AMDEVVRSL
>AT5G06940
SC--PS---GSEVY----------VLS-L----S----S------------G--------
E-L----LAVKKL-------------------VNSKN-----IS----------------
----SK---S----------LKAQVRTIAKI-RHKNITRILGF-CF--------------
KDEMIFLIYEF-TQ-NGS-L-------HDMLS----------------------------
--R----------AGD------QL---------------------P--WS--IRLKIALG
VAQALAYISK-----------------D-------Y--VP----HL--LHRNLKSANIFL
DK--D---F-E-PKLSDFALDH--------------------IV--------GE------
---------------------------TA------FQ-----SLVHA-----NTNSC---
----------------Y-TAP-E------------NH-Y-----SKK----A---TEDM-
---DVYSFGVVLLELVTGQSAE----------------KAEEGSSGESL-------D---
--IVKQ----V------------------------RRKINLT-------DG---------
-------AA-QVLD----------QK-I--------------------------------
----------------------LS--DSCQSDMR-KTLDIALDCTAVA-AEKR------P
SLVKVIKLL
>AT5G63410
GE--SSLY-G-TLY----------KGN-L----E----N------------G--------
T-K----VAIRCL-------------------PSSKK-----YS----------------
----IR---N----------LKLRLDLLAKL-RHPNLVCLLGH-CIDCGGKDDY------
SVEKVFLIYEY-IP-NGN-F-------QSCLS----------------------------
-------------DNS---SGKGM---------------------N--WS--ERLNVLTG
VAKAVHFLHT-----------------G-------V--IP----GF--FSNRLKTNNVLL
NQ--H---R-F-AKLSDYGLSI--V-----------------------------------
------------------------------------------SEATR-----HNTE----
------------------IAK-S------------WQ-------MSR----L---ED---
---DVYSFGLILLQSIVGPSVS---------------------AREEAF-----------
--LRDE----L------------------------AS---LE-------SE----E----
-------GRRRMVN----------PT-V--------------------------------
----------------------QA--TCRNGSLI-RVITLMNKCVSPE-SLSR------P
SFEDILWNL
>AT5G14210
GE--GS-L-G-KLY----------RGT-L----E----N------------G--------
S-S----IAIRCL-------------------VLSRK-----FS----------------
----SQ---S----------IRGHLDWMAKL-NHPHLLGFLGH-CTQTSGEHDP------
VATILYLVYEY-MP-NGS-Y-------RTHLS-------------------------ES-
--F----------SEK------IL---------------------T--WP--DRLAILIE
IAKAVHFLHT-----------------G-------V--MP----GS--FNNQLKTNNILL
DE--H---K-I-AKLSDYGVSA--I-----------------------------------
---------------------------IE------EN-----EKL-------ETKS----
----------------------E---------------------THK----S---KKKAK
REDDVYNFGFILLESLIGPVPT---------------------TKGEAF-----------
--LLNE-----------------------------MT---SF-------GS--QDG----
-------RQ-KIVS----------PT-V-------L---------------T--------
--------------------------TSSQESLS-IAISIANKCVLLE-PSAR------P
SFEDVLWNL
>AT3G03770
GE--GS-Q-G-QIY----------RGR-L----K----D------------G--------
S-F----VAIRCL-------------------KMKKS-----CS----------------
----TQ---N----------LMHHIELIAKL-RHRHLVSVLGH-CFECYLDDS-------
TVSRMFFVFEY-VP-NGE-L-------RTWIS----------------------------
-------------DGH---MGRLL---------------------T--WE--QRISVAIG
VAKGIQFLHT-----------------G-------I--VP----GV--YDNNLKMTDILL
DN--N---L-A-AKLSSYNLPL--L-----------------------------------
---------------------------VE------GL-----GKV-------GQVG----
----------------SRSGP--------------KGTP-----SIK----D---EDKI-
---DIYDFGVILLELIVGRPLR--------------------AKSQVDV-----------
--LKEQ----L------------------------QA---SI-------SA--DDG----
-------ARRSMVD----------PT-V-------H---------------R--------
--------------------------ACSDQSLK-TMMEICVRCLLKD-PLER------P
SIEDVLWNL
>LOC_Os03g57780
GQ--DS-F-G-EMY----------RGR-L----G----N------------G--------
T-L----VAIRSL-------------------KVKRN-----QS----------------
----SL---S----------FSRHIETISRL-RHRNLVSALGH-CFEYDLDDS-------
TVTQLYLVFEY-VQ-NGN-L-------RSRIS----------------------------
-------------QGT---EGRKL---------------------T--WA--QRISAAIG
IANGIQFLHA-----------------G-------M--MP----GL--FGNNLKINNILL
DQ--N---H-V-AKISSYNIPI--L---------------------------GE------
---------------------------AM-------------KSEKG-----GPGG----
----------------------K------------HHTE-----SPL----L---NDKT-
---DIFDFGVILLEIVSGKPIT------------------SLYEVEIMK-------E---
--LMLW----A------------------------VADEDLV-------RR----R----
----------SFAD----------QE-V--------------------------------
----------------------SK--GCSDESLR-TIMQICLRCLAKE-AVQR------P
SIEDVLWNL
>LOC_Os07g07230
GQ--DS-H-G-QMY----------RGR-L----S----N------------G--------
T-P----VTIRSL-------------------KVKRS-----QT----------------
----SQ---S----------FNHHIEMISKL-RHRHLVSALGH-CFEYNLDDS-------
TITQLYLVFEY-VQ-NGN-L-------RGRIS-------------------------QG-
--T----------EGR------KL---------------------T--WV--QRISTAIG
VAKGIQFLHG-----------------G-------I--IP----GL--FANNLKITNILL
DQ--N---L-V-AKIGSYNIPI--L-----------------------------------
---------------------------SE-------------TMKSE-----GGSG----
----------------N-KYPSD---------------S-----VPN--------GDKL-
---DIFDFGVILLEVISGRPIT--------------------SIYEVEI-----------
--MKEQ----L------------------------QS---AL-------TAEGTAK----
-------RR-SFVD----------PA-V--------------------------------
----------------------SK--GCSDESVK-TVMEICLRCLAKE-AVQR------P
SVEDVLWNL
>LOC_Os06g38970
KS--SP-V-V-KHY----------NGQ-L----Q----D------------G--------
S-R----VSLRCL-------------------KLKPK-----YS----------------
----PQ---S----------LTQYMEIISKL-RHRHLVSIIGH-CIVEDQE-NPN-----
IASSLCLLSEC-VT-NGS-L-------RSHLT----------------------------
-------------EWR---KREML---------------------K--WP--QRVSAAIG
VARGIQFLHD-----------------V-------T--AP----GI--VHNDLSIENILL
DK--T---L-T-SKISNFNLPL--I-----------------ST--------SK------
---------------------------NGKIFSESPF-----ATSED-----NDLG----
------------------SVP-S---------------------TEQ--------GDKD-
---DIYQFGLILLEVITGKPTE---------------------SPKDLD-------S---
--LKTQ----I------------------------SEAIAED-------PD---------
-------LLKDMAD----------PT-I--------------------------------
----------------------RG--TFAVESLS-TVAEIALNCIASD-TSSR------P
SIEDVLWNL
>AT1G14390
GE---------QLY----------KGC-L----R----E------------G--------
I-A----VTVRCI-------------------KLKQK-----NS----------------
----TQ---N----------LAQQMEVLSKL-RHMHLVSVLGH-CIGTYQDHHPY-----
AGSTIFIVQEY-IS-NGS-L-------RDYLT----------------------------
-------------DWR---KKEVL---------------------K--WP--QRMSIAIG
VARGIQFLHT-----------------G-------V--AP----GI--FGNNLEIENVLL
DE--T---L-T-VKLSGYSIPL--------------------PS----------------
---------------------------KL--LIFSLTSHEIYNLL-------GEFQ----
------------------VGA-E------------SP-------SNE----D---GEKE-
---DVYQFGVILIQIITGKVIA------------------AASSELGSL-----------
--KLQL-----------------------------EN---SL-------RD--EPS----
-------VLRSLAD----------PC-V--------------------------------
----------------------RG--TYAYESLR-TTVEFAINCLCED-QRKR------P
SIEDVVWNL
>AT2G02780
CE---------QLY----------RGC-L----R----E------------G--------
I-P----VTVRVI-------------------KLKQK-----SL----------------
----PQ---S----------LAQQMEVLSKL-RHMHLVSVLGH-SIASNQDHNQH-----
AGHTIFIVQEY-IS-SGS-L-------RDFLT-------------------------NC-
--R----------KKE------VL---------------------K--WP--QRMAIAIG
VARGIQFLHM-----------------G-------V--AP----GI--FGNNLKIENIML
DE--T---L-T-VKISGYTIPL--------------------------------------
----------------------------------------------P-----SKVG----
----------------E-ERP-Q------------AK-------KPR----SNEDREKE-
---DVYQFGVILLQIITGKVVA--------------------AGS-SEM-------G---
-SLKLQ----L------------------------EN---GL-------RD--EPS----
-------VLSSLAD----------PS-V-------K---------------G--------
--------------------------SYAYESLR-TTVEFAINCLCED-QSKR------P
SIEDVVWNL
>AT5G35390
GS--GC-F-G-ASY----------KAV-L----S----S------------G--------
Q-M----MVVKRF-------------------KQMNN-----AG----------------
----RD---E----------FQEHMKRLGRL-MHHNLLSIVAY-YY--------------
RKEEKLLVCDF-AE-RGS-L-------AINLH----------------------------
-------------SNQ-SLGKPSL---------------------D--WP--TRLKIVKG
VAKGLFYLHQ-----------------D----------LP----SLMAPHGHLKSSNVLL
TK--T---F-E-PLLTDYGLIP--L--I--------------NQ--------EK------
---------------------------AQ-------------MHMAA-------------
----------------Y-RSP-E------------YL-Q-----HRR----I---TKKT-
---DVWGLGILILEILTGKFPA-------------------NFSQSSEE-------D---
--LASW----V------------------------NSGFHGV-------------W----
-------AP-SLFD----------KG-M-----------------------G--------
----------------------KT--SHCEGQIL-KLLTIGLNCCEPD-VEKR------L
DIGQAVEKI
>AT2G07040
GS--GC-F-G-ASY----------KTL-L----S----N------------G--------
S-V----MVVKRF-------------------KHMNS-----AG----------------
----ID---E----------FQEHMKRLGRL-NHENLLPIVAY-YY--------------
KKEEKLFVSDF-VA-NGS-L-------AAHLH----------------------------
-------------GHK-SLGQPSL---------------------D--WP--TRFNIVKG
VGRGLLYLHK-----------------N----------LP----SLMAPHGHLKSSNVLL
SE--K---F-E-PLLMDYGLIP--M--I--------------NE--------ES------
---------------------------AQ-------------ELMVA-------------
----------------Y-KSP-E------------YV-K-----QSR----V---TKKT-
---DVWGLGVLILEILTGKLLE----------------SFSQVDKESEE-------D---
--LASW----V------------------------RS---SF-------KG---EW----
-------TQ-ELFD----------QE-M-----------------------G--------
----------------------KT--SNCEAHIL-NLMRIGLSCCEVD-VEKR------L
DIREAVEKM
>AT3G20190
GS--GS-F-G-SSY----------KTG-I----N----S------------G--------
Q-M----LVVKRY-------------------KHMNN-----VG----------------
----RD---E----------FHEHMRRLGRL-KHPNLLPIVAY-YY--------------
RREEKLLIAEF-MP-NRS-L-------ASHLH----------------------------
-------------ANH-SVDQPGL---------------------D--WP--TRLKIIQG
VAKGLGYLFN-----------------E------LT--TL----TI--PHGHLKSSNVVL
DE--S---F-E-PLLTDYALRP--V--M--------------NS--------EQ------
---------------------------SH-------------NLMIS-------------
----------------Y-KSP-E------------YS-L-----KGH----L---TKKT-
---DVWCLGVLILELLTGRFPE----------------NYLSQGYDANM-------S---
--LVTW----V------------------------SN---MV-------KE----K----
-------KTGDVFD----------KE-M-------T---------------G--------
-----------------------K--KNCKAEML-NLLKIGLSCCEED-EERR------M
EMRDAVEKI
>AT1G50610
GS--GT-F-G-ASY----------KAA-I----S----S------------G--------
Q-T----LVVKRY-------------------KHMNN-----VG----------------
----RD---E----------FHEHMRRLGRL-NHPNILPLVAY-YY--------------
RREEKLLVTEF-MP-NSS-L-------ASHLH----------------------------
-------------ANN----SAGL---------------------D--WI--TRLKIIKG
VAKGLSYLFD-----------------E----------LPTL--TI--PHGHMKSSNIVL
DD--S---F-E-PLLTDYALRP--M--M--------------SS--------EH------
---------------------------AH-------------NFMTA-------------
----------------Y-KSP-E------------YRPS-----KGQ---II---TKKT-
---DVWCFGVLILEVLTGRFPE----------------NYLTQGYDSNM-------S---
--LVTW----V------------------------ND---MV-------KE----K----
-------KTGDVFD----------KE-M-------K---------------G--------
-----------------------K--KNCKAEMI-NLLKIGLRCCEEE-EERR------M
DMREVVEMV
>LOC_Os08g40990
GA--AN-L-G-VCY----------RAT-L----T----G------------G--------
H-S----VVVKRF-------------------KEMNR-----VG----------------
----KE---D----------FEEHMRRLGRL-SHPNLLPLISY-YY--------------
RKEEKLLIHDY-VP-NKS-L-------AHLLH----------------------------
-------------GEG-RRVKKLV---------------------H--WP--ARLKLVKG
VARALQYLYD-----------------E----------LP----MLTVPHGHLKSSNILL
ND--R---F-E-PLLTDYSLVP--------------------VM--------NQ------
---------------------------SH------SA-----QLMVA-------------
----------------F-KSP-E------------RR-Q-----FGR----S---SKKS-
---DVWCLGILILEILTGRPPS-------------YDPPPQPEAATANG-------D---
--LVGA----V------------------------AS---TP-------EG---EW----
-------LE-KVVD----------AD-M--------------------------------
------------------IRKWED--EESKGEMV-KLIKIGMACCEAA-VDSR------W
ELKTAVESI
>LOC_Os06g45240
GS--GS-F-G-ASY----------KAT-L----V----E------------G--------
Q-S----MVVKRF-------------------KEMNG-----VG----------------
----RQ---D----------FNEHMRRLGRL-VHPNLLPVVAY-LY--------------
KKDEKLFVTEY-MV-NGS-L-------AHLLH----------------------------
-------------GGS---SMAAL---------------------D--WP--RRLKIIKG
VTRGLAHLYD-----------------E----------LPML--TV--PHGHLKSSNVLL
DA--A---F-E-PILSDYALVP--V--M--------------TP--------RH------
---------------------------AA-------------QVMVA-------------
----------------Y-KSP-E------------CG-E-----TGR----P---SKKS-
---DVWSLGILILEVLTGKFPA-----------------NYHRQGRTGT-------D---
--LAGW----V------------------------HS---VV-------RE---EW----
-------TG-EVFD----------QE-M-------R---------------G--------
-----------------------A--RGGEGEMV-KLLKVGLGCCESD-VDKR------W
DLRDALARI
>AT4G31250
GS--GG-F-G-SSY----------KAA-L----S----S------------G--------
R-A----VVVKRF-------------------RFMSN-----IG----------------
----RE---E----------FYDHMKKIGRL-SHPNLLPLIAF-YY--------------
RKEEKLLVTNY-IS-NGS-L-------ANLLH----------------------------
--------ANRTPGQV------VL---------------------D--WP--IRLKIVRG
VTRGLAYLYR-------------------------V--FP----DLNLPHGHLKSSNVLL
DP--N---F-E-PLLTDYALVP--V-----------------VN--------RD------
---------------------------QS------QQ-----FMV-A-------------
----------------Y-KAP-E------------FT-Q-----QDR----T---SRRS-
---DVWSLGILILEILTGKFPA----------------NYLRQGKGADD-------E---
--LAAW----V------------------------ES---VA-------RT---EW----
-------TA-DVFD----------KE-M-------K--------------AG--------
--------------------------KEHEAQML-KLLKIGLRCCDWD-IEKR------I
ELHEAVDRI
>LOC_Os06g09860
GS--GG-H-G-SAY----------KAV-M----A----N------------G--------
V-A----VVVKRA-------------------RDMNR-----AT----------------
----KD---A----------FEAEMKRLGAM-SHANLLPPLAY-HY--------------
RRDEKLLVYEY-IP-KGS-L-------LYVLH----------------------------
-------------GDR-GMDYAGL---------------------D--WP--TRLKVAVG
VARGTAFLHG-----------------EL------A--GH----EV--PHGNLKSANILL
AP--D---F-E-PLLVDFGYSG--------------------LI----------------
---------------------------NH-------------MQSPN-----SMIA----
----------------R-RAP-E------------CA-A-----GHP----V---GAKA-
---DVYCLGIVLLELLTGKFPS-----------------LYLQNAKGGT-------D---
--LVMW----A------------------------TS---AI-------AD----G----
-------YERDLFD----------KA-I--------------------------------
--------------------TSAW--KFALPDMA-RLMRVAVDCVETD-ADKR------P
DMKVAAARV
>AT3G42880
GN--GS-L-G-SAY----------KAV-M----A----N------------G--------
L-S----VVVKRI-------------------RDMNK-----LA----------------
----RE---A----------FDTEMQRFGKL-RHPNVLTPLAY-HY--------------
RREEKLVVSEY-MP-KSS-L-------LYVLH----------------------------
-------------GDR-GVYHSEL---------------------T--WA--TRLKIIQG
VARGMDFLHE-----------------E------FA--SY----DL--PHGNLKSSNVLL
SE--T---Y-E-PLISDYAFLP--L--L--------------QP--------NN------
---------------------------AS-----------------Q-----ALFA----
----------------F-KSP-E------------FV-Q-----NQQ----V---SPKS-
---DVYCLGIIVLEVMTGKFPS-----------------QYLNTGKGGT-------D---
--IVEW----V------------------------QS---SI-------AQ----H----
-------KEEELID----------PE-I-------A---------------S--------
-----------------------N--TDSIKQMV-ELLRIGAACIASN-PNER------Q
NMKEIVRRI
>AT5G20690
GN--GS-L-G-SAY----------KAV-M----T----T------------G--------
L-S----VVVKRI-------------------RDMNQ-----LA----------------
----RE---P----------FDVEMRRFGKL-RHPNILTPLAY-HY--------------
RREEKLVVSEY-MP-KSS-L-------LYVLH----------------------------
-------------GDR-GIYHSEL---------------------T--WA--TRLKIIQG
VAHGMKFLHE-----------------E------FA--SY----DL--PHGNLKSSNVLL
SE--T---Y-E-PLISDYAFLP--L-----------------LQ----------------
---------------------------PS-------------NAS-Q-----ALFA----
----------------F-KTP-E------------FA-Q-----TQQ----V---SHKS-
---DVYCLGIIILEILTGKFPS-----------------QYLNNGKGGT-------D---
--IVQW----V------------------------QS---SV-------AE----Q----
-------KEEELID----------PE-I--------------------------------
---------------------VNN--TESMRQMV-ELLRVGAACIASN-PDER------L
DMREAVRRI
>LOC_Os11g40550
GN--GT-L-G-SAY----------KAA-M----R----N------------G--------
V-T----VAVKRM-------------------RDMNR-----VG----------------
----RA---E----------FEEHIRMLGEL-RHPNVLSPVGY-HY--------------
RKEEKLIVSEF-MP-RGS-L-------LYVLH----------------------------
-------------GDQ-SPERVVL---------------------D--WP--ARMRIAVG
VVRGLSYLHEKLGIPAMRLVSMTGADFD----------AP----PPPPPHGNLKSGNILL
DA--H---L-E-PRIVDYGFFP--L-----------------------------------
---------------------------VN------TS-----QAP-H-----AMFA----
----------------F-RSP-EAASAAAAGAGAAAQ-R-----AA-----L---SARS-
---DVYCLGIVLLELVTGKFPS------------QYL-----LTARGGT-------D---
--VVQW----A------------------------AS---AV-------AG--GTE----
--------Q-EVVD----------PV-V-------A---------------A-----GA-
--G-P--------------------------AAV-RLLRVGVRCTIPE-PESR------P
SMADVARMV
>AT5G67280
GA--TG-S-S-IMY----------KAV-L----Q----D------------G--------
T-A----VAVRRI-------------------AECGL-----DR----------------
----FR---D----------FEAQVRAVAKL-IHPNLVRIRGF-YW--------------
GSDEKLVIYDF-VP-NGS-L-------ANARY----------------------------
--------------RKVGSSPCHL---------------------P--WD--ARLKIAKG
IARGLTYVHD-----------------K----------------KY--VHGNLKPSNILL
GL--D---M-E-PKVADFGLEK--L--LIGDMSYRTGGSAPIFG--------SK------
---------------------------RS---TTSLE-----FGP-SPSPSPSSVGLP--
----------------Y-NAP-E------------SL-R-----SIK----P---NSKW-
---DVYSFGVILLELLTGKIVV---------------------VDELGQ-----------
--VNGL----------------------------------VI-------DD--GER----
-------AI-RMAD----------SA-I-------R---------------A--------
----------------------EL--EGKEEAVL-ACLKMGLACASPI-PQRR------P
NIKEALQVL
>AT2G23300
GA--TG-S-S-IMY----------KTV-L----E----D------------G--------
T-V----LAVRRL-------------------GENGL-----SQ----------------
----QRRFKD----------FEAHIRAIGKL-VHPNLVRLRGF-YW--------------
GTDEKLVIYDF-VP-NGS-L-------VNARY----------------------------
--------------RKGGSSPCHL---------------------P--WE--TRLKIVKG
LARGLAYLHD-----------------K----------KH--------VHGNLKPSNILL
GQ--D---M-E-PKIGDFGLER--LLAGDTSYN---------RA--------SG------
---------------------------SS---RIFSS-----KRLTASSREFGTIGPTPS
PSPSSVGPISP-----Y-CAP-E------------SL-R-----NLK----P---NPKW-
---DVFGFGVILLELLTGKIVS-----------------IDEVGVGNGL-------T---
--VEDG----N------------------------RA---LI------------------
-------MADVAIR----------SE-L-------E---------------G--------
---------K--------------------EDFLLGLFKLGYSCASQI-PQKR------P
TMKEALVVF
>AT4G37250
GA--TG-S-S-IMY----------KAV-L----E----D------------G--------
R-V----FAVRRL-----------------GENGLSQ-----RR----------------
----FK---D----------FEPHIRAIGKL-VHPNLVRLCGF-YW--------------
GTDEKLVIYDF-VP-NGS-L-------VNPRYR-------------------------K-
--G--GGSS----SPY------HL---------------------P--WE--TRLKIAKG
IARGLAYLHE-----------------K----------KH--------VHGNLKPSNILL
GH--D---M-E-PKIGDFGLER--L--LT---G----ETSY-IR--------AGGSSRIF
SSKRYTTSSREFSS-------------IG------PT-----PSPSP-----SSVGAMSP
----------------Y-CAP-E------------SF-R-----SLK----P---SPKW-
---DVYGFGVILLELLTGKIVS--------------------------------------
--VEEI----V------------------------LGNGLTV-------ED--GHR----
-------AV-RMAD----------VA-I-------R---------------G--------
---------E-------------L--DGKQEFLL-DCFKLGYSCASPV-PQKR------P
TMKESLAVL
>AT2G15300
GT--NR-SDG-IVY----------KAV-L----E----N------------G--------
A-A----FAVRRI-------------------GAESC-----PA----------------
--AKFK---E----------FEKEVQGIAKL-RHPNLVRVRGF-VW--------------
GKEEKLLISDY-VP-NGN-L------PLSSIS--------------------------A-
--K--SSSF----SHK------PL---------------------S--FE--ARLKLARG
IARGIAYIHD-----------------K----------KH--------VHGNIKANNILL
DS--E---F-E-PVITDMGLDR--I-----------------MT----------------
---------------------------SA-------------HLLTD-----GPLSSLQD
------------------QPP-E------------WS-T-----SQK----P---NPKW-
---DVYSFGVILLELLTGIVFS----------------VDRDLVRDSET-------D---
--EKSW----------------------------------FL------------------
----------KLVD----------GE-I--------------------------------
--------------------RVEV--AHREDEAV-ACLKLGYECVSSL-PQKR------P
SMKEVVQVL
>AT4G34220
GT--TG-T-G-IVY----------KAV-L----E----N------------G--------
T-A----FAVRRI------------------ETESCA----AAK----------------
----PK---E----------FEREVRAIAKL-RHPNLVRIRGF-CW--------------
GDDEKLLISDY-VP-NGS-LLCFFTATKASSS--------------------------S-
--S--SSSS----LQN------PL---------------------T--FE--ARLKIARG
MARGLSYINE-----------------K----------KQ--------VHGNIKPNNILL
NA--E---N-E-PIITDLGLDR--L--M--------------TP--------AR------
---------------------------ES------HT-----TGP-T-----SSSP----
----------------Y-QPP-E------------WS-T-----SLK----P---NPKW-
---DVYSFGVILLELLTSKVFS------------------------VDH-------D---
--IDQF----S------------------------NLSDSAA-------EE--NGR----
-------FL-RLID----------GA-I-------R--------------SD--------
-----------------------V--ARHEDAAM-ACFRLGIECVSSL-PQKR------P
SMKELVQVL
>Pp3c11_1440                                                                                                                                                                                                                                                                                                                                                                                  
GK--RG---ARVVY----------KAV-L----D----D------------G--------
T-I----VAVRRL-------------------GGGGE-----HR----------------
----HK---E----------FEAEVKIFAQV-RHPHIVNLHSF-YW--------------
TADEKLLVYDY-VS-NGS-L-------ETALH----------------------------
-------------GRS-EGLKRSL---------------------T--WK--SRLRIARG
AAQGIAHIHE-------------------------F--SPK---RY--VHGDIKPSNILL
DA--Y---L-E-ARIADFGLQR--LLAFVEPEPVKEFGSIRSET--------GR------
---------------------------AS-------------AVSPA-----PEFGRRTS
TPFVVAPFLADV----Y-LAP-E------------AT-------SGK---GF---TQKS-
---DVYSFGVVLLELLTGRSPF-------------------KQLAGGEL-------D---
--LVSW----I------------------------RQ---AL-------QE--NRN----
-------LS-EIFD----------PR-L-------Q------------------------
---------------------KAD--DNEHSQMI-ETLQVALACIAVD-PDDR------P
RMKQIAVLF
>Pp3c2_30510                                                                                                                                                                                                                                                                                                                                                                                  
GK--SG-V-G-IIY----------KAV-L----D----D------------G--------
T-M----VAVRRL-------------------GEGGE-----QR----------------
----QK---E----------FESEVKTIAQV-RHLNIVTLHSY-SW--------------
RAEEKLLIYDY-VS-NGN-L-------ETALH----------------------------
-------------SRS-NASKGPL---------------------T--WE--MRLQIAIG
AAQGLAHIHE-------------------------C--SAR---KY--VHGDIKPSNILL
DD--C---L-V-ARIADFGLQR--LLSLA---E----PESVREH--------GS------
--------SRGDNDRASS---------VT------PA-----PVV-V-----PELGRKRS
LTPRGAHMVVPFLMGVY-QAP-E------------AI-S-----AKK----P---TQKS-
---DVYSFGIVLLELLTGTSPF----------NLLAA---------GQV-------D---
--LASR----V------------------------RV---AL-------QE--KRP----
-------FS-EIYD----------PS-L-------L--------------NS--------
--------------------------SNEQTKMI-ETLQVALACTSAN-PDTR------P
KMKQVAESL
>AT1G67510
GK--SG-L-G-IVY----------KVV-L----G----N------------G--------
V-P----VAVRRL-------------------GEGGE-----QR----------------
----YK---E----------FVTEVQAMGKV-KHPNVVKLRAY-YW--------------
APDEKLLISDF-VN-NGS-L-------ADALR----------------------------
-------------GRN-GQPSPSL---------------------T--WS--TRIKIAKG
AARGLAYLHE-------------------------C--SPR---KL--VHGDVKPSNILL
DS--S---F-T-PYISDFGLTR--LITITAASASSNEPSSSSAA--------GGFLG---
---------------------------GA---LPYTS-----IKPSD-----RSNG----
----------------Y-KAP-E------------ARLP-----GGR----P---TQKW-
---DVYSFGVVLMELLTGKSPD----------SSPLSSSSTSTVVVEVP-------D---
--LVKW----V------------------------RK---GF-------EE--ETP----
-------LS-DMVD----------PM-L-------L------------------------
----------------------QE--VHAKQQVL-SVFHLALACTEGD-PEVR------P
RMKNVSENI
>LOC_Os08g39590
GK--SR-G-G-IVY----------RVV-P----G----H------------G--------
P-A----VAVRRL-------------SEPDDGDGGSD-----SG----------------
----WRRRRA----------FETEAAAIGRA-RHPNVARLRAY-YY--------------
APDEKLLIYDY-LS-NGS-L-------HSALH----------------------------
-------------GGP-TASPTPL---------------------P--WS--MRLSIVQG
AARGLAYLHE-------------------------C--SPR---RY--VHGCIKSSKILL
DD--E---L-R-AHVSGFGLAR--L--VAGGAH---------KA--------AA------
---------------------------AQ---SKKLG-----GAACALRGGGGALA----
----------------Y-VAP-E------------LRTP-----GGA----AAAATQKG-
---DVFALGVVLLEAVTGREPT---------------------EGEGGL-------E---
--LEAW----V------------------------RR---AF-------KE--ERP----
-------LS-EVVD----------PT-L-------L---------------G--------
-----------------------E--VHAKKQVL-AVFHVALGCTEPD-AELR------P
RMRAVAESL
>AT2G42290
GK--SR-S-G-IVY----------RVV-A--A-E----S------------S--------
STV----VAVRRL------------------SDGNDT-----WR----------------
----FK---D----------FVNEVESIGRI-NHPNIVRLRAY-YY--------------
AEDEKLLITDF-IN-NGS-L-------YSALH----------------------------
-------------GGP-SNTRPTL---------------------S--WA--ERLCIAQG
TARGLMYIHE-----------------Y-------S--SR----KY--VHGNLKSSKILL
DN--E---L-H-PHVSGFGLTR--LVSGY-------------PK--------VT------
---------------------------DH--SLSSMTQSIDQGFATRLSVSAPAAA----
----------------Y-LAP-EA-----------RASS-----DCK----L---SHKC-
---DVYSFGVILLELLTGRLPY-------------------GSSENEGE-------EELV
NVLRKW-----------------------------HK------------EE----R----
-------SLAEILD----------PK-L--------------------------------
---------------------LKQ--DFANKQVI-ATIHVALNCTEMD-PDMR------P
RMRSVSEIL
>AT3G57830
GK--SR-S-G-IVY----------RVV-A----G--MGS------------GTVAATFTS
STV----VAVRRL--------------------SDGD-----AT----------------
--WRRK---D----------FENEVEAISRV-QHPNIVRLRAY-YY--------------
AEDERLLITDY-IR-NGS-L-------YSALH----------------------------
-------------GGP-SNTLPSL---------------------S--WP--ERLLIAQG
TARGLMYIHE-------------------------Y--SPR---KY--VHGNLKSTKILL
DD--E---L-L-PRISGFGLTR--LVSGYSKLIGSLSATRQSLD----------------
---------------------------QTYLTSATTV-----TRITA-----PTVA----
----------------Y-LAP-EA-----------RASS-----GCK----L---SQKC-
---DVYSFGVVLMELLTGRLPN--------------------ASSKNNG-------EELV
RVVRNW----V------------------------KE------------EK---------
-------PLSEILD----------PEIL--------------------------------
----------------------NK--GHADKQVI-AAIHVALNCTEMD-PEVR------P
RMRSVSESL
>80116
SK--GG-SGG-IVY----------KAV-L----E----S------------G--------
V-T----LAVRRL-------------------AADSG-----GG----------------
AGGVPRKQKL----------FDTEVQILGRI-RHPCIVKLRAY-YS--------------
GPDEKLLVYDY-IP-NGS-L-------ATALH--------------------------G-
--Q--IAPY----SLT------SL---------------------T--WA--ERVRIARR
VSEGLAHIHE-------------------------C--GPK---KY--IHGDIRPKNILL
SS--N---M-D-AFISDFGLSR--LITISGSAENSR------SG--------SR------
---------------------------NA---NTSAS-----LATAA-----VTEA----
----------------Y-RPP-E------------ARLS-----SSK----P---TQKW-
---DVYSFGLVMLELITGKSAT-------------------QHLKQQEL-------QHET
MPLVEW----A------------------------HK---MW-------EG----K----
------RPVFELLD----------PT-L-------M------------------------
---------------------HGI--APQQRDVS-EFLRIALSCVALA-SEQR------P
KMRHVCEAL
>AT1G66830
GK--SR-I-G-LVY----------KVV-L----E----N------------G--------
L-M----LAVRRL-------------------EDKGW-----LR----------------
----LK---E----------FLADVEAMAKI-KHPNVLNLKAC-CW--------------
SPEEKLLIYDY-IP-NGD-L-------GSAIQ----------------------------
-------------GRPGSVSCKQL---------------------T--WT--VRLKILRG
IAKGLTYIHE-----------------F----------SPK---RY--VHGHINTSNILL
GP--N---L-E-PKVSGFGLGR--I-----------------VD----------------
---------------------------TSSDIRSDQI-----SPMETSSPILSRES----
----------------YYQAP-E------------AASK-----MTK----P---SQKW-
---DVYSFGLVILEMVTGKSPV-----------------------SSEM-------D---
--LVMW----V------------------------ES---AS-------ERNKPAW----
----------YVLD----------PV-L--------------------------------
---------------------ARD--RDLEDSMV-QVIKIGLACVQKN-PDKR------P
HMRSVLESF
>AT1G25320
GK--GG-N-G-IVY----------KVV-L----E----D------------G--------
L-T----VAVRRL-------------------GEGGS-----QR----------------
----CK---E----------FQTEVEAIGKL-RHPNIVSLKAY-YW--------------
SVEEKLLIYDY-IP-NGS-L-------TNALH----------------------------
-------------GNPGMVSFKPL---------------------S--WG--VRLKIMRG
ISRGLVYLHE-----------------F----------SPK---KY--VHGSLKLSNILL
GQ--D---M-E-PHISDFGLMH--LSSIA-------------GT--------LE------
---------------------------ST---TVDRP-----SNKTA-----SSIGSSAN
LSSF------------Y-LAP-E------------ATKA-----TVK----P---SQKW-
---DVYSFGVILLEMITGRLPI-------------------VFVGKSEM-------E---
--IVKW----I------------------------QM---CI-------DE--KKE----
-------MS-DILD----------PY-L-------V---------------P--------
----------------------ND--TEIEEEVI-AVLKIAMACVSTS-PEKR------P
PMKHIADAL
>LOC_Os01g33090
GK--SG-I-G-IVY----------KVV-L----E----D------------G--------
L-T----MAVRRL-------------------GEGGL-----QR----------------
----FK---E----------FQTEVEAIGKV-RHPSIVTLRAY-YW--------------
SYDEKLLIYDY-IP-NGS-L-------SAAIH----------------------------
-------------GKPGTMTFTPL---------------------P--WD--GRLKIMQG
VAKGLSFLHE-----------------F----------SPK---KY--IHGDLRPNNVLL
GS--N---M-E-PYISDFGLGR--LANIAGGSPFTQSDHAGIEK--------AQSQ----
---------------------------QS---DASVS-----PLVGK-----GSC-----
----------------Y-QAP-E------------AL-K-----TLK----P---SQKW-
---DVYSYGVILLEMITGRSPV-------------------VLLETMQM-------D---
--LVQW----V------------------------QF---CI-------EE--KKP----
-------SA-DVLD----------PS-L-------A------------------------
----------------------RD--SEREDEMI-AALKVALACVQAN-PERR------P
SMRHVAETL
>AT2G01210
GK--SG-I-G-IVY----------KVV-L----E----N------------G--------
L-T----LAVRRL-------------------GEGGS-----QR----------------
----FK---E----------FQTEVEAIGKL-KHPNIASLRAY-YW--------------
SVDEKLLIYDY-VS-NGN-L-------ATALH--------------------------G-
--K--PGMM----TIA------PL---------------------T--WS--ERLRIMKG
IATGLVYLHE-----------------F----------SPK---KY--VHGDLKPSNILI
GQ--D---M-E-PKISDFGLAR--LANIA---G----GSSPTIQ--------SN------
--------RIIQTDQQPQERQQHHHKSVS------SE-----FTAHS-----SSGS----
----------------YYQAP-E------------TL-K-----MVK----P---SQKW-
---DVYSYGIILLELIAGRSPA-------------------VEVGTSEM-------D---
--LVRW----V------------------------QV---CI-------EE--KKP----
-------LC-DVLD----------PC-L-------A--------------PE--------
--------------------------AETEDEIV-AVLKIAISCVNSS-PEKR------P
TMRHVSDTL
>AT1G60630
GR--GT-L-G-STY----------KAV-M----E----S------------G--------
F-I----ITVKRL-------------------KDAGF-----PR----------------
----MD---E----------FKRHIEILGRL-KHPNLVPLRAY-FQ--------------
AKEECLLVYDY-FP-NGS-L-------FSLIH----------------------------
-------------GSKVSGSGKPL---------------------H--WT--SCLKIAED
LAMGLVYIHQ----------------------------NP----GL--THGNLKSSNVLL
GP--D---F-E-SCLTDYGLSD--L-----------------HD----------------
---------------------------PY------SI-----EDTSA-----ASLF----
----------------Y-KAP-E------------CRDL-----RKA----S---TQPA-
---DVYSFGVLLLELLTGRTSF------------------KDLVHKYGS-------D---
--ISTW----V------------------------RA---VR-------EE---------
-------ET-EVSE-----------E-L--------------------------------
--------------------------NASEEKLQ-ALLTIATACVAVK-PENR------P
AMREVLKMV
>LOC_Os04g55620
GR--GS-V-G-TTY----------KAV-L----D----G------------R--------
L-V----VIVKRL-------------------DAAKIGAAALEA----------------
----EA--------------FEQNMDAVGRL-RHPNLVSLRAF-FQ--------------
AKEERLLVYDY-QP-NGS-L-------YSLIH----------------------------
-------------GSR-SSRAKPL---------------------H--WT--SCLKIAED
IGQGLAYIHQ----------------------------AS----RL--VHGNIKSSNVLL
GS--D---F-E-ACLTDNCLAF--L--L--------------ES--------SE------
---------------------------VK-----------------------DDAA----
----------------Y-RAP-E------------NMKS-----NRR----L---TPKS-
---DIYAFGILLLELISGKPPL-------------------QHSVLVAT-------N---
--LQTY----V------------------------QS-----------------------
-------ARDDGVD---------------------V------------------------
------------------------------ERLS-MIVDIASACVRSS-PESR------P
TAWQVLKMI
>AT5G43020
GR--GT-V-G-TTY----------KAL-L----D----S------------R--------
L-I----VTVKRL-----------------DAIRLAG-----VG----------------
----RD---K----------FEHHMESVGAL-GHPNLVPLRAY-FQ--------------
AKEERLLIYDY-LP-NGS-L-------SSLVH----------------------------
-------------GTK-SSRATPL---------------------H--WT--SCLKIAED
VAQGLSYIHQ-----------------A-------W--------QL--VHGNLKSSNVLL
GQ--D---F-E-ACIADYCLVA--L--A--------------TN--------PP------
---------------------------LT---SNDGQ-----EDA-------DAAA----
----------------Y-KPP-E---------------A-----RHKSLNYQ---SVKA-
---DVYSFGILLLELLTGKQPS-------------------KIPVLPLD-------E---
--MIEW----V------------------------RK---VR-------EE----G----
----------EKKN----------GN-W--------------------------------
--------------------------REDRDKFG-MLTEVAVACSLAS-PEQR------P
TMWQVLKML
>AT5G67200
GR--GS-V-G-ITY----------KAV-L----D----N------------Q--------
L-I----VTVKRL-----------------DAAKTAV-----TS----------------
----EE---A----------FENHMEIVGGL-RHTNLVPIRSY-FQ--------------
SNGERLIIYDY-HP-NGS-L-------FNLIH----------------------------
-------------GSR-SSRAKPL---------------------H--WT--SCLKIAED
VAQGLYYIHQ-----------------T----------SS----AL--VHGNLKSTNILL
GQ--D---F-E-ACLTDYCLSV--L-----------------TD--------SS------
---------------------------SA------SP-----DDP-------DSSS----
----------------Y-KAP-E------------IRKS-----SRR----P---TSKC-
---DVYSFGVLIFELLTGKNAS----------RHPFM---------APH-------D---
--MLDW----V------------------------RA---MR-------EE---------
-------EE-GTED----------NR-L-----------------------G--------
-----------------------------------MMTETACLCRVTS-PEQR------P
TMRQVIKMI
>AT3G50230
GR--GS-V-G-TTY----------KAV-M----V----N------------Q--------
M-I----VTVKRF-----------------APSKTAI-----TS----------------
----DL---E----------FENQMEIVGGL-KHPNLVPVKAY-FQ--------------
SNGERLVIYEY-QP-NGS-L-------FNLIH----------------------------
-------------GSR-TSKAKPL---------------------H--WT--SCLKIAED
VAQALHYIHQ-----------------S----------SA----KF---HGNLKSTNILL
GH--D---F-E-ACVTDYCLSV--L-----------------------------------
---------------------------TD-------------SSVPP-----NDPDISS-
----------------Y-KAP-E------------IRKST----DSR----P---TSKC-
---DVYSFGVFLLELLTGKTAS-------------------RQPIMEPN-------D---
--MLDW----V------------------------RA---MR-------QE---------
------------------------EE----------------------------------
-----------------------R--SKEENGLE-MMTQTACLCRVTS-PEQR------P
TMKEVIKMI
>AT2G27060
GR--SC-H-G-TLY----------RAV-L----N-----------------S--------
DSV----LAVKWL-------------------REGTA-----KG----------------
----KK---E----------FAREIKKLGNI-NHPNLVSLQAY-YWGP------------
KEHEKLIISRY-MD-APC-L-------AFYLQ----------------------------
-------------EAG-QLNLPPL---------------------L--LE--NRLKITLD
IASCLSYLHN----------------------------GE----AI--PHGNLKSTNVLL
KP-PE---L-T-AHLTDYSLHR--L-----------------IT--------PE------
---------------------------AT------SE-----QVLNA-----AALG----
----------------Y-CPP-E------------FA-------SSS----KPYPSLKS-
---DVYAFGVILLELLTGKVSG-----------------DIVCSDPGVV-------E---
--LTEW----V------------------------LL---LV-------GQ----N----
-------RATECFD----------PS-I-------V---------------G--------
--------------------SQGS--RNPFGVLT-DVLQVALSCISPA-PER-------P
DMKLVSQEL
>LOC_Os03g20450
GR--SC-H-G-TSY----------KAT-L----D----N------------G--------
Y-A----LTVKWL-------------------KEGFA-----KS----------------
----KK---E----------FSREIKKLGTV-KHPNLVSMRGY-YWGP------------
KEHERIIISDY-VD-STS-L-------SSFLS----------------------------
-------------EFE-ERNIPPL---------------------S--VD--QRLNIAID
IAHCLDYLHN-----------------E-----------R----VI--PHGNLKSSNVLI
QN--A---SPS-ALVTDYSLHR--L-----------------MT--------PI------
---------------------------GM------AE-----QVLNA-----GALG----
----------------Y-SPP-E------------FA-------SSS----KPCPSLKS-
---DVYAFGVILLELLTGKIAG-----------------EIVCVNDGVV-------D---
--LTDW----V------------------------RM---LA-------RE----E----
------RVS-ECYD----------RR-IVEAHG--S--------------GG-----AP-
------------------------------KALE-DMLRIAIRCIRS--ASER------P
EIRTVFEDL
>AT5G10020
GR--SS-H-G-TLY----------KAT-L----D----N------------G--------
H-M----LTVKWL-------------------RVGLV-----RH----------------
----KK---D----------FAREAKKIGSL-KHPNIVPLRAY-YWGP------------
REQERLLLSDY-LR-GES-L-------AMHLY----------------------------
-------------ETT-PRRYSPM---------------------S--FS--QRLKVAVE
VAQCLLYLHD-----------------R----------------AM--PHGNLKPTNIIL
SS-PD-----NTVRITDYCVHR--L-----------------MT--------PS------
---------------------------GV------AE-----QILNM-----SALG----
----------------Y-SAP-E------------LS-------SAS----KPIPTLKS-
---DVYAFGVILMELLTRRSAG-----------------DIISGQTGAV-------D---
--LTDW----V-----------------------------RL-------CD--QEG----
-------RRMDCID----------RD-I-------A---------------G--------
-----------------------G--EEFSKGME-DALAVAIRCILSV--NER------P
NIRQVLDHL
>LOC_Os07g43350
GR--SS-H-G-TTY----------KAA-L----Q----S------------G--------
H-V----LTVKWL-------------------RVGLV-----KH----------------
----KK---D----------FTKEIKRIGTI-RHPNIISWRAF-YWGP------------
KEQERLIISDY-VN-GDS-L-------ALYLY----------------------------
-------------EST-PRRYSRL---------------------S--VS--QRLKIAID
LARCLQFLHH-----------------E-----------K----GL--PHGNLKPTNIFL
TG-PD---L-S-PKLVDYGLHR--F-----------------MT--------PS------
---------------------------GT------AE-----QILNL-----GALG----
----------------Y-RAP-E------------LA-N-----TA-----KPMPSFKA-
---DVYAFGVIVMEMLTRKSAG-----------------DIISGQSGAV-------D---
--LTDW----V------------------------QM---CN-------RE----G----
------RGT-DCFD----------RD-I-------T---------------G--------
-----------------------L--EESPRVMD-ELLAISLRCILPV--NER------P
NMKTVCDDL
>LOC_Os07g05190
GR--SS-H-G-TSY----------RAT-L----E----N------------G--------
V-F----LTVKWL-------------------REGVA-----RP----------------
----KK---E----------FSKEAKKFANI-RHPNVVGLRGY-YWGP------------
TAHEKLILSDY-VS-PGS-L-------ASFLY--------------------------A-
--D--RPGR----RGP------PL---------------------T--WA--QRLKIAVD
VARGLNYLHF----------------------------DR----AM--PHGNLKATNILL
DGLDL-----N-ARVADYCLHR--L-----------------MT--------QA------
---------------------------GV------VE-----QILDL-----GVLG----
----------------Y-RAP-E------------LA-------ASK----KPSPSFKS-
---DVYAFGVVLLELLTGRCAG-----------------DVVSGSEGGV-------D---
--LTDW----V------------------------RL---RV-------AE----G----
-------RGSDCFD----------PA-M-------A---------------S--------
--------------------DSEN--QVSVKGMK-DVLGIALRCIRPV--SER------P
GIKSVYEDL
>404787
GR--SS-H-G-TSY----------KAT-L----D----S------------G--------
H-T----ITVKWL-------------------KEGLA-----KC----------------
----KR---E----------FTMEARRFGGI-RHDNVLPLRGY-YWGP------------
REHEKLILTDF-VA-YGS-L-------ADRLL----------------------------
--T--AEKSSGVGRYP------PL---------------------S--WP--QRLRVSAD
IARGLCYLHD-----------------D-----------H----KL--AHGNLKASNVLF
EG-SD---L-R-GRLTDYGLHR--L-----------------MT--------AA------
---------------------------GT------AS-----QFVNA-----AALG----
----------------Y-RAP-E------------LS-------NIK----RPKPTTGA-
---DVYAYGVLLLEILTAKAAD-----------------DVISGGSTAV-------D---
--LPEW----V------------------------KL---LV-------SH----N----
-------RSSECFD----------PH-L--------------------------------
--------------------------HAGSLELQ-QLLTLALRCISAE-PSAR------P
AIRIVYQEL
>70068
GR--SS-H-G-TSY----------KAT-L----E----N------------G--------
H-M----LAVKWL-------------------REGLA-----KN----------------
----KA---A----------FTREARKFGSI-QHPNILPLRGY-YWGP------------
REHEKLVISDY-LS-FGS-L-------SDRLT----------------------------
-------------ERS-GRRFPPL---------------------E--WS--QRVRIAVD
ITRGLSYLHT-----------------K-----------H----KL--PHGNLKASNVLL
DG-SS---L-V-ARLSDYSIHR--L-----------------MT--------PA------
---------------------------GT------AN-----QILNA-----GALG----
----------------Y-RAP-E------------LA-------HAR----KPKPTLKA-
---DIYAFGVILMEIVTGKGAG-----------------DIISGNSGAV-------D---
--LTDW----V------------------------KL---LV-------SE----G----
-------RGPECYD----------QA-L-------V---------------G--------
--------------------YDRD--QEPPQGID-DVLALALSCILER--SER------P
SIKV-----
>Pp3c22_13430                                                                                                                                                                                                                                                                                                                                                                                  
GR--SN-H-G-TSY----------KAT-L----D----N------------G--------
H-V----LTVKWL-------------------REGLA-----RN----------------
----KK---E----------FTREAKRFGGI-KHPNVVSLRGY-YWGP------------
REHEKLLLSDF-IS-TGS-L-------AHHLY----------------------------
-------------ERT-GRRHPIL---------------------T--WE--QRLQVAVG
VASGLACLHN-----------------K-----------H----GV--AHGNLKANNVFL
QG-PQ---L-T-ARVSDYSLHR--L-----------------MT--------VA------
---------------------------GT------AN-----QILNA-----GALG----
----------------Y-RSP-E------------LA-------ATR----KPKPSLVA-
---DVYALGVILLELLTGRGAG-----------------DIMSANSGAV-------D---
--LPDW----V------------------------RL---VV-------KE----S----
------RPV-DCFD----------TA-L-------V---------------G--------
--------------------LHRE--QEPPKSMH-EVLTIALSCMTPQ--ASR------P
TVKCILDQL
>Pp3c19_14630                                                                                                                                                                                                                                                                                                                                                                                 
GR--SN-H-G-TSY----------KAT-L----D----N------------G--------
H-I----LTVKWL-------------------REGLA-----RN----------------
----KK---E----------FTREAKRFSGV-KHPNVVSLRGY-YWGP------------
REHEKLLLSDF-IS-RGS-L-------AHHLY----------------------------
-------------ENS-ERKQPPL---------------------T--WD--QRLQIAVG
VASGLSYLHN-----------------K-----------H----GV--PHGNLKANNILL
QG-PE---L-T-ARVSDYSLHR--L-----------------MT--------VA------
---------------------------GT------AN-----QILNA-----GVLG----
----------------Y-RSP-E------------LV-------ATR----KPKPSLAS-
---DVYALGVILLELLTGKGAG-----------------DIMSANSGAV-------D---
--LPDW----V------------------------RV---AV-------KE---------
------CRPVDCFD----------AV-L--------------------------------
--------------------VGLHREQEPPKSMY-EVLDIAFSCMTPQ--ATR------P
TLKCILDQL
>Pp3c2_19460                                                                                                                                                                                                                                                                                                                                                                                  
GK--GS-V-G-TSY----------RAN-L----Q-----------------G--------
DNV----VIVKRL--------------------KDVA-----AD----------------
----QK---E----------FETHVEKLGRL-RHRHLMPLRAY-YY--------------
SRDEKLLVTDF-MP-AGN-L-------HSTLH----------------------------
-------------DNE-ARGRNPL---------------------G--WV--SREKIALG
TARALAYLDK-----------------P-------C--V-----RM--PHGDIKSANILL
NR--E---Y-E-PFVADHGLVH--L-----------------LD----------------
---------------------------PA-------------SVSPS-----RFIG----
----------------Y-KAP-E------------VT-D-----IRK----F---TMQS-
---DVYSFGILMLELVTGRAPE-----------------RTICKNDAGI-------D---
--LPKW----V------------------------RS---FE-------RH---RW----
-------IS-DVVD----------SE-L-------K------------------------
---------------------RAV--DFVEEDSL-KVLQLALSCVDAT-PEKR------P
KLEEVVLLL
>173095
GK--TS-Y-G-TVY----------KAK-L----Q----A------------G--------
P-M----ITLRLL-------------------RDGSV-----KD----------------
----RD---E----------FVSAVKELGLI-RHRNLVPLRAY-YHG-------------
PKDEKLLVYDY-IP-KGN-L-------QELIH----------------------------
-----RSTA----YAP------AP---------------------S--WA--IRHKIALG
AARGLGHLHT-----------------G-------L--HL----PL--LHGNLKSKNILV
DE--N---F-E-PHLSDFGLHL--L-----------------MN--------AA------
---------------------------AS------NE-----MITAQ-----ATQG----
----------------Y-KAP-E------------LT-R-----IKK----A---NTKT-
---DIYSFGIILLELLTGKKPG-----------------NLAAGDNDSV-------T---
--VVDLPTLVK------------------------TA---VI-------EE----R----
-------TA-ELFD----------LD-L-------L------------------------
--------------------RGLR--SPMEDGLL-QALQLAMGCCAPS-PAVR------P
DIKEVIRQL
>AT3G24660
EK--TS-Y-G-TVY----------KAK-L----S----D------------G--------
G-N----IALRLL-------------------REGTC-----KD----------------
----RS---S----------CLPVIRQLGRI-RHENLVPLRAF-YQG-------------
KRGEKLLIYDY-LP-NIS-L-------HDLLH----------------------------
-------------ESK--PRKPAL---------------------N--WA--RRHKIALG
IARGLAYLHT-----------------G-------Q--EV----PI--IHGNIRSKNVLV
DD--F---F-F-ARLTEFGLDK--I-----------------MV--------QA------
---------------------------VA------DE-----IVSQA-----KSDG----
----------------Y-KAP-E------------LH-K-----MKK----C---NPRS-
---DVYAFGILLLEILMGKKPG-----------------KSGRNGNEFV-------D---
--LPSL----V------------------------KA---AV-------LE----E----
-------TTMEVFD---------LEA-M-------K---------------G--------
----------------------IR--SPMEEGLV-HALKLAMGCCAPV-TTVR------P
SMEEVVKQL
>LOC_Os08g45060
NK--AS-Y-C-TVY----------KAK-L----A----E------------G--------
GGS----IELRLL-------------------REGCC-----KD----------------
----AE---S----------CAPAVRRIGRA-RHDNLVPLRAF-YQG-------------
RRGEKLLVYDY-FPGNRT-L-------HELLH--------------------------G-
--HGEQSQG----MRP------AL---------------------T--WA--RRHKIALG
VARALAYVHA-----------------G-------H--GE--------AHGSVRSSNVLV
DE--W---F-V-ARVAEYAVHR--L-----------------LV--------AA------
---------------------------AV-----------------G-----KADG----
----------------Y-RAP-E------------LQ-S-----RGR----C---SPRT-
---DVYAFGILLLELLMGRKAS------------------------G---------E---
--LPAV----V------------------------KA---AV-------LE--EVT----
-------MM-EVFD----------AE-V-------A--------------RG--------
----------------------VR--SPAEEGLL-QALKLAMGCCAPV-ASAR------P
TMAEVVRQL
>AT5G24100
GK--GV-F-G-MTY----------KAV-L----E----D------------S--------
K-V----IAVKRL--------------------KDIV-----VS----------------
----RK---D----------FKHQMEIVGNI-KHENVAPLRAYVC---------------
SKEEKLMVYDY-DS-NGS-L-------SLRLH--------------------------G-
--K--NADE----GHV------PL---------------------N--WE--TRLRFMIG
VAKGLGHIHT-----------------Q----------------NL--AHGNIKSSNVFM
NS--E---G-Y-GCISEAGLPL--L-----------------TN--------PV------
---------------------------VR---ADSSA-----RSVLR-------------
----------------Y-RAP-E------------VT-D-----TRR----S---TPES-
---DIYSFGILMLETLTGRSIM--------------------DDRKEGI-------D---
--LVVW----V------------------------ND---VI-------SK---QW----
-------TG-EVFD----------LE-L-------V------------------------
----------------------KT--PNVEAKLL-QMLQLGTSCTAMV-PAKR------P
DMVKVVETL
>AT3G56100
GK--ST-Y-G-TVY----------KAT-L----E----D------------G--------
S-Q----VAVKRL-------------------RERSP-----------------------
-----------------------------KV-----------------------------
KKREKLVVFDY-MS-RGS-L-------ATFLH----------------------------
-------------ARG---PDVHI---------------------N--WP--TRMSLIKG
MARGLFYLHT-----------------H-------A--------NI--IHGNLTSSNVLL
DE--N---I-T-AKISDYGLSR--L-----------------MT--------AA------
---------------------------AG------SS-----VIATA-----GALG----
----------------Y-RAP-E------------LS-K-----LKK----A---NTKT-
---DVYSLGVIILELLTGKSPS---------------------EALNGV-------D---
--LPQW----V------------------------AT---AV-------KE---EW----
-------TN-EVFD----------LE-L-------L---------------N--------
----------------------DV--NTMGDEIL-NTLKLALHCVDAT-PSTR------P
EAQQVMTQL
>LOC_Os03g18630
GK--ST-Y-G-TVY----------KAT-M----E----N------------G--------
T-F----VAVKRL-------------------REKIA-----KN----------------
----QK---E----------FEAEVNALGKL-RHPNLLALRAY-YLG-------------
PKGEKLLVFDF-MT-KGN-L-------TSFLH----------------------------
-------------ARA---PDSPV---------------------D--WP--TRMNIAMG
VARGLHHLHA-----------------E-------A--------SI--VHGNLTSNNILL
DE--G---N-D-ARIADCGLSR--L-----------------MN--------AT------
---------------------------AN------SN-----VIAAA-----GALG----
----------------Y-RAP-E------------LS-K-----LKK----A---NAKT-
---DIYSLGMIMLELLTAKSPG---------------------DTTNGL-------D---
--LPQW----V------------------------AS---VV-------EE---EW----
-------TN-EVFD----------LE-L-------M------------------------
-----------------KDAAAAG--SETGEELV-KTLKLALHCVDPS-PAAR------P
EAQQVLRQL
>LOC_Os11g01620
GK--ST-Y-G-TVY----------KAT-L----E----D------------G--------
S-L----VAVKRL-------------------REKIT-----KG----------------
----HK---D----------FESEAAVLGKI-RHPNLLPLRAY-YLG-------------
PKGEKLLVLDF-MP-NGS-L-------SQFLH----------------------------
-------------ARA---PNTPI---------------------S--WE--TRMTIAKG
TARGLAFLHD-----------------D-------M--------TI--VHGNLTASNVLL
DD--H---S-N-PKIADFGLSR--L-----------------MT--------TA------
---------------------------AN------SN-----VLAAA-----GALG----
----------------Y-RAP-E------------LS-K-----LKK----A---SAKT-
---DVYSLGVIILELLTGKSPA---------------------ETTNGM-------D---
--LPQW----V------------------------AS---IV-------KE---EW----
-------TS-EVFD----------LE-L-------M------------------------
-------------------RDGDN--GPAGDELV-DTLKLALHCVDQS-PSVR------P
DAREVLRQL
>LOC_Os12g01700
GK--ST-Y-G-TVY----------KAT-L----E----D------------G--------
S-L----VAVKRL-------------------REKIT-----KG----------------
----HK---D----------FESEAAVLGKI-RHPNLLPLRAY-YLG-------------
PKGEKLLVLDF-MP-NGS-L-------SQFLH----------------------------
-------------ARA---PNTPI---------------------S--WE--TRMTIAKG
TARGLAFLHD-----------------D-------M--------TI--VHGNLTASNVLL
DD--H---S-N-PKIADFGLSR--L-----------------MT--------TA------
---------------------------AN------SN-----VLAAA-----GALG----
----------------Y-RAP-E------------LS-K-----LKK----A---SAKT-
---DVYSLGVIILELLTGKSPA---------------------ETTNGM-------D---
--LPQW----V------------------------AS---IV-------KE---EW----
-------TS-EVFD----------LE-L-------M------------------------
-------------------RDGDN--GPAGDELV-DTLKLALHCVDQS-PSVR------P
DAREVLRQL
>AT3G51740
GK--ST-Y-G-TAY----------KAT-L----E----D------------G--------
N-E----VAVKRL-------------------REKTT-----KG----------------
----VK---E----------FEGEVTALGKI-RHQNLLALRAY-YLG-------------
PKGEKLLVFDY-MS-KGS-L-------SAFLH----------------------------
-------------ARG---PETLI---------------------P--WE--TRMKIAKG
ISRGLAHLHS-----------------N-----------E----NM--IHENLTASNILL
DE--Q---T-N-AHIADYGLSR--L-----------------MT--------AA------
---------------------------AA------TN-----VIATA-----GTLG----
----------------Y-RAP-E------------FS-K-----IKN----A---SAKT-
---DVYSLGIIILELLTGKSPG---------------------EPTNGM-------D---
--LPQW----V------------------------AS---IV-------KE---EW----
-------TN-EVFD----------LE-L--MRETQS--------------VG--------
------------------------------DELL-NTLKLALHCVDPS-PAAR------P
EANQVVEQL
>105194
GK--ST-Y-G-TVY----------KAT-L----E----N------------G--------
N-T----VVVKRL-------------------REGIV-----RS----------------
----QR---E----------FEAEVSALGRI-RHTNLVALRAY-YWG-------------
PKDEKLLVFDF-MH-GGS-L-------AAFLH----------------------------
-------------ARG---PETPL---------------------G--WS--TRMKIALG
TAKGLAYLHD-----------------A-----------E----KM--VHGNLTSSNILL
DS--H---L-N-AVISDYGLSR--L-----------------MT--------SS------
---------------------------AG------SN-----VLATA-----GSQG----
----------------Y-RAP-E------------VS-K-----LKK----A---TTKS-
---DVYSFGIVLLELLTGKAPG----------DAVST------ADGGAL-------D---
--LPEW----V------------------------SS---VV-------KE---EW----
-------TS-EVFD----------VE-L-------L---------------K--------
----------------------GT--APSEDDML-NTLQLAMNCVSAS-PSSR------P
DMNEVLRQV
>Pp3c10_18600                                                                                                                                                                                                                                                                                                                                                                                
GK--ST-Y-G-TVY----------KAT-L----E----N------------G--------
S-H----IAVKRL-------------------REGIV-----KS----------------
----QK---D----------FTKEVDVLGKI-RHPNLLSLRSY-YWG-------------
PKDEKLLVYDY-MP-GGS-L-------AAFLH----------------------------
-------------ARG---PETSL---------------------D--WA--TRIRVAEG
ACRGLLHLHS-----------------N-----------E----NI--VHGNLTASNILL
DA--RGPAI-T-ACISDFGLSR--L-----------------MT--------PA------
---------------------------AN------AN-----VVATA-----GSLG----
----------------Y-RAP-E------------LT-K-----LKK----A---TTKS-
---DVYSFGIVLLELLTGKAPQ------------------DVSTTDGAI-------D---
--LPDY----V------------------------AG---IV-------KE---NW----
-------TA-EVFD----------LE-L-------M---------------K--------
---------------------GAA--APTEEELM-TALQLAMRCVSPS-PSER------P
DTDAVIRSL
>Pp3c3_28520                                                                                                                                                                                                                                                                                                                                                                                  
GK--ST-Y-G-TVY----------KAT-L----E----N------------G--------
S-H----IAVKRL-------------------REGIV-----KS----------------
----QK---D----------FTKEVDVLGKI-RHPNLLALRAY-YWG-------------
PKDEKLLVYDY-MP-GGS-L-------AAFLH-------------------------AR-
--G----------PET------AL---------------------D--WA--TRIRVSQG
AARGLVHLHQ-----------------N-----------E----NI--VHGNLTASNILL
DT--RGSLI-T-ASISDFGLSR--L-----------------MT--------PA------
---------------------------AN------AN-----VVATA-----GSLG----
----------------Y-RAP-E------------LT-K-----LKK----A---TTKS-
---DVYSFGIVLLELLTGKAPQ------------------DVSTTDGAI-------D---
--LPDY----V------------------------AG---IV-------KE---NW----
-------TA-EVFD----------LE-L-------M--------------KG--AAAPT-
---------E--------------------EELM-TALQLAMRCVSPA-PSER------P
DMDEIIRSL
>132879
GK--GS-L-G-STY----------KALCT----G-----------------G--------
--F----VAVKRL-------------------VDRTG-----CS----------------
----KK---V----------FERRMGIVGRM-THTNLLRLRAFYFY--------------
ARIEKLLVYDY-MP-KGS-L-------HNVLH----------------------------
-------------GNP--GTPSRL---------------------S--WS--KRLKISLG
VARCLKFLHH-----------------Q-------C--------KL--PHGNIKSSNVLL
TE--R---Y-E-ARVSDFGLLP--F-----------------VP----------------
---------------------------SD-------------QAL-------EKNG----
----------------Y-RAP-E------------CQ-T-----ASD----I---SRKA-
---DVFSFGVILLELLTGKLPA-----------EEAASGGDQAGNSSKM-------D---
--LPSW----V------------------------IA---TV-------ND---EW----
-------TS-AVFD----------NA-I-----------------------E--------
--------------------------VSKQEQMV-GLLKVAMACVTRA-AEER------P
KMIQVVQMI
>83924
GQ--GS-L-G-TSY----------RAV-L----E----D------------G--------
Q-M----VAVKRI--------------------KGVE-----LG----------------
----SK---E----------FEKRMAVFGEI-EHQNLHVPRAY-YF--------------
SKTEKLVVTEF-IP-MGS-L-------AAQLH----------------------------
-------------GGE-TQQSISL---------------------D--WS--MRLRIALG
AARGIACLHE-----------------S-------L--GG----QV--VHGDIKSSNILL
SR--S---M-E-ARVADYGIAQ--M-----------------LG--------PG------
---------------------------SE-------------SAL-------GPVG----
----------------Y-RAP-E------------LS-A-----TRK----L---TQQS-
---DVYAFGVVLLEILTGKAPW------------------RSNHSGEML-------D---
--LPRW----V------------------------QS---VV-------RE---EW----
-------TE-EVFD----------QG-I-------L------------------------
--------------------------RFSEEEMV-EMLQIALVCVATL-PGDR------P
KMRNVVKMI
>10889
PK--GT-V-G-TTY----------KAV-L----G----E------------G--------
V-V----FAVKRL-------------------IDRNL-----TE----------------
----KA---E----------FEKQLALVGRL-KHPNLVPLVAYYYY--------------
AQEEKLLVYDY-LP-NKS-L-------YTRLH--------------------------A-
--N--RGTN----ERE------LL---------------------A--WP--DRLQIAYG
VAQGLAFLHR-----------------E-------C---P----TM--PHGNLKSTNVVF
DG--N---G-Q-ACIADFGLLP--F-----------------------------------
---------------------------AS------VQ-----NGP-Q-----ASDG----
----------------Y-RAP-E------------MF-V-----AKK----V---THKA-
---DVYSFGVMLLELLTGRVAA---------------------RQGSSV-------D---
--LPRW----V------------------------NS---TV-------RE---EW----
-------TA-EVFD----------YE-L-------V------------------------
---------------------TYR--RNSEEEMV-YLLRIALDCVASN-PEQR------P
KMAQVVKLI
>Pp3c25_15360                                                                                                                                                                                                                                                                                                                                                                                 
GK--GS-F-G-TTY----------KAV-L----E----N------------C--------
A-V----IAVKRM-------------------KEVNA-----SS----------------
----KK---D----------FELKMDAIGRL-WHPNVLPLRAF-YF--------------
AKEEKLLVYDY-EP-HGS-L-------HYSLH----------------------------
-------------GNQ-RLDRTPL---------------------D--WS--QRFKIALG
VAKALRYLHC-----------------E-------CG-KQ----KI--AHGNIKSSNILL
DE--N---H-R-PLVADFGLSL--I-----------------------------------
---------------------------LS------PT-----AAA-S-----RVAG----
----------------Y-HAP-G------------HA-D-----MKR----I---SQPS-
---DVYSFGVVMLELLTGKSPA------------------SFHPSEKGI-------D---
--LPKW----V------------------------QS---VV-------RE---EW----
-------TV-EVFD----------VE-L-------K------------------------
----------------------RH--KDIEEDMV-SMLQTALLCTEPI-PERR------P
KMTVVVALL
>LOC_Os08g33090
GK--GA-A-G-TTY----------RAT-L----D----G------------G--------
EPV----LAVKRL--------------------REVS-----LS----------------
----ER---E----------FRDRVAAIGAV-SHDSLPRLLAY-FY--------------
SREEKLLVYEFVVG-AGS-L-------AALLH----------------------------
-------------GNG-----EKL---------------------D--FA--ARARIALA
VARGVAFIHR-----------------G----------GP----IS--SHGDIKSSNVVV
TA--T---R-DAAYVTDYGLAQ--L-----------------VG--------GA------
---------------------------AA------PP-----TTK-------RGAG----
----------------Y-RAP-E------------VV-D-----ARR----V---SQSA-
---DVYSFGVLLLELLSGRPPL-----------------DATPDGGAAV-------D---
--LPRW----M------------------------RS---VV-------QE---EW----
-------TS-EVFD----------AA-I-----------------------G--------
----------------------NE--ARTEGEMM-RLLQLGMECTEHH-PDRR------P
AMAEVEARI
>LOC_Os09g23570
GK--GW-L-G-TTY----------RAT-L----E----G------------G--------
AAV----VAVKRL--------------------REAP-----IA----------------
----ER---E----------FRDSVAELAAL-RHENLAPLRAY-FY--------------
SRDEKLLVSDF-VG-AGA-L-------SSLLH--------------------------G-
--G--GGAV----RRA------RL---------------------G--FT--SRARIALA
AARGVAFIHG-------------------------A--GS--------SHGNIKSSNIVV
NR--T---H-DGAYVTDHGLAQ--L-----------------LG----------------
---------------------------AA-------------VPL-K-----RVTG----
----------------Y-RAP-E------------VS-D-----LRR----A---SREA-
---DVYSFGVVLLEMLTGRPPA------------------NAVPGFDGV-------D---
--LPQW----V------------------------RA---VV-------HE---EW----
-------TA-EVFD----------AS-I-------A---------------D--------
-----------------------E--AHAEEEMM-RLLKLAVECTEQR-PERR------P
TMAEVAARI
>AT5G16590
GK--GT-F-G-SSY----------KAS-F----D----H------------G--------
L-V----VAVKRL--------------------RDVV-----VP----------------
----EK---E----------FREKLQVLGSI-SHANLVTLIAY-YF--------------
SRDEKLVVFEY-MS-RGS-L-------SALLH----------------------------
-------------GNK-GSGRSPL---------------------N--WE--TRANIALG
AARAISYLHS-----------------R----------DA----TT--SHGNIKSSNILL
SE--S---F-E-AKVSDYCLAP--M-----------------------------------
---------------------------IS------PT-----STP-N-----RIDG----
----------------Y-RAP-E------------VT-D-----ARK----I---SQKA-
---DVYSFGVLILELLTGKSPT------------------HQQLHEEGV-------D---
--LPRW----V------------------------SS---IT-------EQ----Q----
-------SPSDVFD----------PE-L-------T---------------R--------
----------------------YQ--SDSNENMI-RLLNIGISCTTQY-PDSR------P
TMPEVTRLI
>AT3G02880
GK--GT-V-G-SSY----------KAS-F----E----H------------G--------
L-V----VAVKRL--------------------RDVV-----VP----------------
----EK---E----------FRERLHVLGSM-SHANLVTLIAY-YF--------------
SRDEKLLVFEY-MS-KGS-L-------SAILH----------------------------
-------------GNK-GNGRTPL---------------------N--WE--TRAGIALG
AARAISYLHS-----------------R----------DG----TT--SHGNIKSSNILL
SD--S---Y-E-AKVSDYGLAP--------------------II----------------
---------------------------SS-------------TSAPN-----RIDG----
----------------Y-RAP-E------------IT-D-----ARK----I---SQKA-
---DVYSFGVLILELLTGKSPT------------------HQQLNEEGV-------D---
--LPRW----V------------------------QS---VT-------EQ----Q----
-------TPSDVLD----------PE-L--------------------------------
----------------------TRYQPEGNENII-RLLKIGMSCTAQF-PDSR------P
SMAEVTRLI
>AT1G64210
GK--GA-F-G-TTY----------KVT-M----E----D---------------------
MST----VVVKRL--------------------KEVV-----VG----------------
----RR---E----------FEQQMEIIGMI-RHENVAELKAY-YY--------------
SKDDKLAVYSY-YN-HGS-L-------FEILH----------------------------
-------------GNRGRYHRVPL---------------------D--WD--ARLRIATG
AARGLAKIHE-----------------G----------------KF--IHGNIKSSNIFL
DS--Q---C-Y-GCIGDVGLTT--I-----------------------------------
---------------------------MR---SLPQT-----TCL--------TSG----
----------------Y-HAP-E------------IT-D-----TRR----S---TQFS-
---DVYSFGVVLLELLTGKSPV--------------SQAELVPTGGENM-------D---
--LASW----I------------------------RS---VV-------AK---EW----
-------TG-EVFD----------ME-I-------L---------------S--------
----------------------QS--GGFEEEMV-EMLQIGLACVALK-QQER------P
HIAQVLKLI
>LOC_Os01g04230
GK--GG-C-G-TAY----------KAV-L----G----D------------G--------
S-V----VAVKRL-----------------RDATAAA-----AS----------------
----KK---D----------FEHHMAVLGRL-RHPNIVPLNAY-YY--------------
ARDEKLLVYEF-MP-NGS-L-------FSLLH----------------------------
-------------GNR-GPGRTPL---------------------D--WA--ARMRIASA
AARGLAYIHH-----------------ASRRGS--G--TP----RL--AHGNIKSTNILL
DK--A---G-V-GRLADCGLAQ--L-----------------GS----------------
---------------------------SP-------------AAAAA-----RSAG----
----------------Y-RAP-E---------------APPPPRPWA--------SQKG-
---DVYAFGVVLLELLTGRCPG-------------------SELPNGGV-----VVE---
--LPRW----V------------------------QS---VV-------RE---EW----
-------TS-EVFD----------LE-L--------------------------------
---------------------MKD--KGIEEEMV-AMLQLALSCASAA-PDQR------P
KIGYVVKMI
>AT1G68400
GK--GG-F-G-TAY----------KAV-L----E----D------------G--------
N-E----VAVKRL------------------KDAVTV-----AG----------------
----KK---E----------FEQQMEVLGRL-RHTNLVSLKAY-YF--------------
AREEKLLVYDY-MP-NGS-L-------FWLLH----------------------------
-------------GNR-GPGRTPL---------------------D--WT--TRLKIAAG
AARGLAFIHG-----------------S-------C--KTL---KL--THGDIKSTNVLL
DR--S---G-N-ARVSDFGLSI--F-----------------AP--------SQ------
---------------------------TV-----------------A-----KSNG----
----------------Y-RAP-E------------LI-D-----GRK----H---TQKS-
---DVYSFGVLLLEILTGKCPN----------------MVETGHSGGAV-------D---
--LPRW----V------------------------QS---VV-------RE---EW----
-------TA-EVFD----------LE-L-------M------------------------
----------------------RY--KDIEEEMV-GLLQIAMACTAVA-ADHR------P
KMGHVVKLI
>234818
GK--GS-L-G-SAY----------KAM-L----V----D------------G--------
Y-V----VAVKRL-------------------KDVTS-----TS----------------
----RK---D----------FEQHIELIGRM-RSPHLVQLQAY-YY--------------
AKDEKLLVYDY-MP-NGS-L-------HSLLH----------------------------
-------------GNR-GPGRVPV---------------------D--WT--TRINIALG
AARGLAYIHQ-----------------E----S--G--SH----KI--PHGNIKSSNVFL
DR--N---G-V-ARIGDFGLAL--L-----------------------------------
---------------------------MN-------------SAACS-----RLVG----
----------------Y-RAP-E------------HW-E-----TRR----I---SQKG-
---DVYSFGVLLLEILTGKAPV---------------------QRDGVH-------D---
--LPRW----V------------------------QS---VV-------RE---EW----
-------TA-EVFD----------LE-L-------M------------------------
----------------------RY--RDIEEEMV-GLLQTAMACVAHS-PDAR------P
KMSQVVRMI
>AT2G36570
GK--GS-L-G-TVY----------KAV-L----D----D------------G--------
STT----VAVKRL-------------------KDANP-----CP----------------
----RK---E----------FEQYMEIIGRL-KHQNVVKLRAY-YY--------------
AKEEKLLVYEY-LP-NGS-L-------HSLLH----------------------------
-------------GNR-GPGRIPL---------------------D--WT--TRISLMLG
AARGLAKIHD-----------------E----Y--S--IS----KI--PHGNIKSSNVLL
DR--N---G-V-ALIADFGLSL--L-----------------LN----------------
---------------------------PV-------------HAI-A-----RLGG----
----------------Y-RAP-E------------QS-E-----IKR----L---SQKA-
---DVYSFGVLLLEVLTGKAPS---IFPSPSRPRSAASVAVEEEEEAVV-------D---
--LPKW----V------------------------RS---VV-------KE---EW----
-------TA-EVFD----------PE-L-------L------------------------
----------------------RY--KNIEEEMV-AMLHIGLACVVPQ-PEKR------P
TMAEVVKMV
>AT5G53320
GK--GP-F-G-TTY----------KVD-L----E----D------------S--------
A-T----IVVKRI--------------------KEVS-----VP----------------
----QR---E----------FEQQIENIGSI-KHENVATLRGY-FY--------------
SKDEKLVVYDY-YE-HGS-L-------STLLH--------------------------G-
--Q--KGLR----DRK------RL---------------------E--WE--TRLNMVYG
TARGVAHIHS-----------------Q-------S--GG----KL--VHGNIKSSNIFL
NG--K---G-Y-GCISGTGMAT--L-----------------------------------
---------------------------MH-------------SLP-R-----HAVG----
----------------Y-RAP-E------------IT-D-----TRK----G---TQPS-
---DVYSFGILIFEVLTGKSEV--------------------------A-------N---
--LVRW----V------------------------NS---VV-------RE---EW----
-------TG-EVFD----------EE-L-------L------------------------
----------------------RC--TQVEEEMV-EMLQVGMVCTARL-PEKR------P
NMIEVVRMV
>AT1G48480
GK--GT-F-G-TAY----------KAV-L----D----A------------V--------
T-V----VAVKRL--------------------KDVM-----MA----------------
----DK---E----------FKEKIELVGAM-DHENLVPLRAY-YF--------------
SRDEKLLVYDF-MP-MGS-L-------SALLH----------------------------
-------------GNR-GAGRSPL---------------------N--WD--VRSRIAIG
AARGLDYLHS-----------------Q----------GT----ST--SHGNIKSSNILL
TK--S---H-D-AKVSDFGLAQ--L-----------------VG----------------
---------------------------SS-------------ATNPN-----RATG----
----------------Y-RAP-E------------VT-D-----PKR----V---SQKG-
---DVYSFGVVLLELITGKAPS------------------NSVMNEEGV-------D---
--LPRW----V------------------------KS---VA-------RD---EW----
-------RR-EVFD----------SE-L-------L---------------S--------
-----------------------L--ATDEEEMMAEMVQLGLECTSQH-PDQR------P
EMSEVVRKM
>AT3G17840
GK--GT-F-G-TAY----------KAV-L----D----A------------V--------
T-L----VAVKRL--------------------KDVT-----MA----------------
----DR---E----------FKEKIEVVGAM-DHENLVPLRAY-YY--------------
SGDEKLLVYDF-MP-MGS-L-------SALLH----------------------------
-------------GNK-GAGRPPL---------------------N--WE--VRSGIALG
AARGLDYLHS-----------------Q----------DP----LS--SHGNVKSSNILL
TN--S---H-D-ARVSDFGLAQ--L-----------------VS----------------
---------------------------AS-------------STTPN-----RATG----
----------------Y-RAP-E------------VT-D-----PRR----V---SQKA-
---DVYSFGVVLLELLTGKAPS------------------NSVMNEEGM-------D---
--LARW----V------------------------HS---VA-------RE---EW----
-------RN-EVFD----------SE-L-------M------------------------
-------------------SIETV--VSVEEEMA-EMLQLGIDCTEQH-PDKR------P
VMVEVVRRI
>LOC_Os04g38910
GK--GT-Y-G-TTY----------KAA-L----E----T------------G--------
P-V----VAVKRL--------------------KETS-----LP----------------
----ER---E----------FRDKVAAIGGL-DHPNVVPLQAY-YF--------------
SKDEKLMVYEF-VA-MGS-L-------SSMLH----------------------------
-------------GNR-GSGRSPL---------------------L--WE--SRRRIALA
SARGLEYIHA-----------------T----------GS----KV--VHGNIKSSNVLL
SR--S---SVD-ARVADHGLAH--L-----------------VG----------------
---------------------------PA-------------GAPSS-----RVAG----
----------------Y-RAP-E------------VVAD-----PWR----L---SQKA-
---DVYSFGVLLLELLTGKAPT-----------------HAVLHDDEGV-------D---
--LPRW----A------------------------RS---VV-------RE---EW----
-------TS-EVFD----------TE-L-------L------------------------
----------------------RH--PGAEDEMV-EMLRLAMDCTVTV-PDQR------P
AMPEIVVRI
>LOC_Os03g12238
GK--GA-F-G-TAY----------KAV-M----E----S------------G--------
S-A----VAVKRL--------------------KDVD-----LP----------------
----EP---E----------FRERIAAIGAV-QHELVVPLRAY-YF--------------
SKDEKLLVYDY-MS-MGS-L-------SALLH----------------------------
-------------GNR-ASGRTPL---------------------D--WE--TRSAIALA
AARGVAHIHS-----------------T----------GP----TA--SHGNIKSSNVLL
TK--N---Y-E-ARVSDHGLPT--L-----------------VG----------------
---------------------------PS-------------FSP-T-----RVSG----
----------------Y-RAP-E------------VT-D-----IRR----V---SQKA-
---DVYSFGVLLLELLTGKAPT------------------HAVVNEEGL-------D---
--LPRW----V------------------------QS---VV-------RE---EW----
-------TA-EVFD----------QE-L-------L---------------R--------
-----------------------Y--QNVEEEMV-QLLQLAIDCSAQH-PDRR------P
SMSEVAARI
>LOC_Os03g50450
GK--GA-F-G-TTY----------KAV-L----E----S------------G--------
A-T----VAVKRL-------------------KDVTL----TEP----------------
---------E----------FRDRIADIGEL-QHEFIVPLRAY-YY--------------
SKDEKLLVYDF-MP-MGS-L-------SAVLH----------------------------
-------------GNR-GSGRTPL---------------------N--WE--TRSSIALA
AARGVEYIHS-----------------T----------SS----SA--SHGNIKSSNVLL
NK--S---Y-Q-ARLSDNGLSA--L-----------------VG----------------
---------------------------PS-------------SAP-S-----RASG----
----------------Y-RAP-E------------VT-D-----PRR----V---SQKA-
---DVYSFGVLLLELLTGKAPS------------------QAALNDEGV-------D---
--LPRW----V------------------------QS---VV-------RS---EW----
-------TA-EVFD----------ME-L-------L------------------------
----------------------RY--QNVEEQMV-QLLQLAIDCVAQV-PDAR------P
SMPHVVLRI
>Pp3c22_10000                                                                                                                                                                                                                                                                                                                                                                                   
GK--GT-V-G-TAY----------KAI-L----E----D------------G--------
S-V----VVVKRL--------------------KDVP-----AG----------------
----RK---E----------FEAQIQVLGKL-QHRNLVPLRAY-YF--------------
SRDEKLLVSDF-MS-TGN-L-------FCLLH----------------------------
-------------GNRSGNNRTPV---------------------D--WL--TRVKIAIG
AATGLAYLHA-----------------Q-------G--GP----NF--VHGNIKSSNVLI
NR--D---L-E-ACLSDYGLAY--L-----------------FG----------------
---------------------------SS-------------SSS-S-----KMVG----
----------------Y-RAP-E------------VA-T-----TRR----L---THNS-
---DVFSFGVLLLELLTGKSPT------------------QASANNEII-------D---
--LPRW----V------------------------QG---VV-------RE---EW----
-------TA-EVFD----------LS-L-------M------------------------
----------------------RY--QNIEGELV-AMLRIAVQCVDRV-PERR------P
KMTQVVALL
>Pp3c19_19180                                                                                                                                                                                                                                                                                                                                                                                 
GK--GS-L-G-TAY----------KAV-L----E----D------------G--------
T-A----VVVKRL--------------------KNVS-----SD----------------
----RK---E----------FEAQIQIVGKL-HHQNLVPLRAY-YF--------------
SSDEKLLVSNF-MP-MGS-L-------AALLH----------------------------
-------------GNQRSNSRASV---------------------D--WL--TRIKIAIG
AAKALAFLHA-----------------R-------G--GP----NF--AHGNIKSTNILL
NR--D---L-E-ACISDFGLVH--L-----------------FS----------------
---------------------------AS-------------SST-S-----KIAG----
----------------Y-RAP-E------------NS-T-----SRR----L---TQKS-
---DVFSFGVILLELLTGKSPN------------------QASANNEVI-------D---
--LPRW----V------------------------QG---VV-------RE---QW----
-------TA-EVFD----------LA-L-------M------------------------
----------------------RH--QNIEGELV-AMLQIAMQCVDRA-PERR------P
KMKHVLTML
>AT4G23740
GK--GT-F-G-TTY----------KAV-L----E----D------------A--------
T-S----VAVKRL--------------------KDVA-----AG----------------
----KR---D----------FEQQMEIIGGI-KHENVVELKAY-YY--------------
SKDEKLMVYDY-FS-RGS-V-------ASLLH----------------------------
-------------GNR-GENRIPL---------------------D--WE--TRMKIAIG
AAKGIARIHK-----------------E-------N--NG----KL--VHGNIKSSNIFL
NS--E---S-N-GCVSDLGLTA--V-----------------MS----------------
---------------------------PL-------------APPIS-----RQAG----
----------------Y-RAP-E------------VT-D-----TRK----S---SQLS-
---DVYSFGVVLLELLTGKSPI------------------HTTAGDEII-------H---
--LVRW----V------------------------HS---VV-------RE---EW----
-------TA-EVFD----------IE-L-------L------------------------
----------------------RY--TNIEEEMV-EMLQIAMSCVVKA-ADQR------P
KMSDLVRLI
>LOC_Os01g12390
GK--GA-F-G-TAY----------RAV-L----E----D------------A--------
T-T----VVVKRL--------------------KEVS-----AG----------------
----RR---D----------FEQQMELVGRI-RHANVAELRAY-YY--------------
SKDEKLLVYDF-YS-RGS-V-------SNMLH----------------------------
-------------GKR-GEDRTPL---------------------N--WE--TRVRIALG
AARGIAHIHT-----------------E-------N--NG----KF--VHGNIKASNVFL
NN--Q---Q-Y-GCVSDLGLAS--L-----------------MN----------------
---------------------------PI-------------TAR-S-----RSLG----
----------------Y-CAP-E------------VT-D-----SRK----A---SQCS-
---DVYSFGVFILELLTGRSPV-----------------QITGGGNEVV-------H---
--LVRW----V------------------------QS---VV-------RE---EW----
-------TA-EVFD----------VE-L-------M------------------------
----------------------RY--PNIEEEMV-EMLQIAMACVSRT-PERR------P
KMSDVVRML
>AT5G05160
GK--GS-F-G-TAY----------KAV-L----E----D------------T--------
T-A----VVVKRL--------------------REVV-----AS----------------
----KK---E----------FEQQMEIVGKINQHSNFVPLLAY-YY--------------
SKDEKLLVYKY-MT-KGS-L-------FGIMH----------------------------
-------------GNR---GDRGV---------------------D--WE--TRMKIATG
TSKAISYLHS-----------------L----------------KF--VHGDIKSSNILL
TE--D---L-E-PCLSDTSLVT--L-----------------FN----------------
---------------------------LP-------------THT-P-----RTIG----
----------------Y-NAP-E------------VI-E-----TRR----V---SQRS-
---DVYSFGVVILEMLTGKTPL-----------------TQPGLEDERVVI-----D---
--LPRW----V------------------------RS---VV-------RE---EW----
-------TA-EVFD----------VE-L-------L------------------------
----------------------KF--QNIEEEMV-QMLQLALACVARN-PESR------P
KMEEVARMI
>AT2G26730
GK--GS-V-G-TSY----------KAV-L----E----E------------G--------
T-T----VVVKRL--------------------KDVM-----AS----------------
----KK---E----------FETQMEVVGKI-KHPNVIPLRAY-YY--------------
SKDEKLLVFDF-MP-TGS-L-------SALLH----------------------------
-------------GSR-GSGRTPL---------------------D--WD--NRMRIAIT
AARGLAHLHV-----------------S-----------A----KL--VHGNIKASNILL
HP--N---Q-D-TCVSDYGLNQ--L-----------------------------------
---------------------------FS-------N-----SSPPN-----RLAG----
----------------Y-HAP-E------------VL-E-----TRK----V---TFKS-
---DVYSFGVLLLELLTGKSPN------------------QASLGEEGI-------D---
--LPRW----V------------------------LS---VV-------RE---EW----
-------TA-EVFD----------VE-L-------M------------------------
----------------------RY--HNIEEEMV-QLLQIAMACVSTV-PDQR------P
VMQEVLRMI
>LOC_Os01g42294
GK--GS-V-G-TSY----------KAV-L----E----E------------G--------
T-T----VVVKRL--------------------KDVA-----VA----------------
----RR---E----------FDAHMDALGKV-EHRNVLPVRAY-YF--------------
SKDEKLLVFDY-LP-NGS-L-------SAMLH----------------------------
-------------GSR-GSGKTPL---------------------D--WD--ARMRSALS
AARGLAHLHT-----------------V-----------H----SL--VHGNVKSSNVLL
RP--D---A-DAAALSDFCLHP--I-----------------FA----------------
---------------------------PS-------------SAR-P-----GAGG----
----------------Y-RAP-E------------VV-D-----TRR----P---TYKA-
---DVYSLGVLLLELLTGKSPT-----------------HASLEGDGTL-------D---
--LPRW----V------------------------QS---VV-------RE---EW----
-------TA-EVFD----------VE-L-------V---------------R--------
----------------------LG--ASAEEEMV-ALLQVAMACVATV-PDAR------P
DAPDVVRMI
>LOC_Os05g51070
GK--GS-V-G-TSY----------KAV-L----E----E------------G--------
A-T----VVVKRL--------------------KEVA-----AS----------------
----RR---E----------FSAHLDSLGKV-DHRNLLPVRGY-YF--------------
SKDEKLLVCDY-LP-AGS-L-------SATLH----------------------------
-------------GSR-GTGRRTM---------------------D--WD--ARMRAALS
AARGVAHLHA-----------------A-----------H----SL--AHGNLKSSNLLL
RP--D---P-DATALSDYCLHQ--L-----------------FA----------------
---------------------------PL-------------SAR-P-----NAGG----
----------------Y-RAP-E------------LV-D-----ARR----P---TFKS-
---DVYSLGVLFLELLTGKSPG-----------------NASVDGDGAV-------D---
--LPRW----V------------------------QS---VV-------RE---EW----
-------TA-EVFD----------VE-L--------------------------------
--------------------VRLG--GSAEEEMV-ALLQVAMACVATA-PDAR------P
DTADVVKMI
>AT3G08680
GK--GS-Y-G-TTY----------KAI-L----E----E------------G--------
T-T----VVVKRL--------------------KEVA-----AG----------------
----KR---E----------FEQQMEAVGRISPHVNVAPLRAY-YF--------------
SKDEKLLVYDY-YQ-GGN-F-------SMLLH----------------------------
-------------GNN-EGGRAAL---------------------D--WE--TRLRICLE
AARGISHIHS-----------------A-------S--GA----KL--LHGNIKSPNVLL
TQ--E---L-H-VCVSDFGIAP--L-----------------MS----------------
---------------------------HH-------------TLIPS-----RSLG----
----------------Y-RAP-E------------AI-E-----TRK----H---TQKS-
---DVYSFGVLLLEMLTGKAAG------------------KTTGHEEVV-------D---
--LPKW----V------------------------QS---VV-------RE---EW----
-------TG-EVFD----------VE-L--------------------------------
--------------------IKQQ--HNVEEEMV-QMLQIAMACVSKH-PDSR------P
SMEEVVNMM
>LOC_Os03g21510
GK--GS-Y-G-TAY----------KAI-L----E----D------------G--------
T-I----VVVKRL--------------------KDVV-----AG----------------
----KK---E----------FEQQMEQIGRVGKHANLVPLRAY-YY--------------
SKDEKLVVYEY-VA-TGS-F-------SAMLH----------------------------
-------------GIKGIAEKTPL---------------------D--WN--TRMKIILG
TARGIAHIHA-----------------E-------G--GS----KL--AHGNIKATNVLL
DQ--D---H-N-PYVSDYGLSA--L-----------------MS----------------
---------------------------FP-------------ISTSR-----VVVG----
----------------Y-RAP-E------------TF-E-----SRK----F---THKS-
---DVYSFGVLLMEMLTGKAPL------------------QSQGQDDVV-------D---
--LPRW----V------------------------HS---VV-------RE---EW----
-------TA-EVFD----------VE-L-------M---------------K--------
-----------------------Y--LNIEDELV-QMLQLAMACTSRS-PERR------P
TMAEVIRMI
>LOC_Os07g48310
GK--GS-Y-G-TAY----------KAI-L----E----D------------G--------
T-V----VVVKRL--------------------KDVV-----AG----------------
----KK---E----------FEQQMELIGRLGKHANLVPLRAY-YY--------------
SKDEKLIVYDY-LT-NGS-F-------STKLH----------------------------
-------------GIRGVTEKTPL---------------------D--WS--TRVKIILG
TAYGIAHVHA-----------------E-------G--GA----KL--THGNIKSTNILL
DQ--D---Y-S-SYVSDYGLTA--L-----------------MS----------------
---------------------------VP-------------ANASR-----VVVG----
----------------Y-RAP-E------------TI-E-----NRK----I---TQKS-
---DVYSFGVLLMEMLTGKAPL------------------QSQGNDDVV-------D---
--LPRW----V------------------------HS---VV-------RE---EW----
-------TA-EVFD----------VE-L-------I------------------------
----------------------KQ--QNIEEELV-QMLQIAMACTSRS-PDRR------P
SMEDVIRMI
>AT5G58300
GK--GS-Y-G-TAY----------KAV-L----E----E------------S--------
T-T----VVVKRL--------------------KEVA-----AG----------------
----KR---E----------FEQQMEIISRVGNHPSVVPLRAY-YY--------------
SKDEKLMVCDY-YP-AGN-L-------SSLLH----------------------------
-------------GNR-GSEKTPL---------------------D--WD--SRVKITLS
AAKGIAHLHA-----------------A-------G--GP----KF--SHGNIKSSNVIM
KQ--E---S-D-ACISDFGLTP--L-----------------MA----------------
---------------------------VP-------------IAPMR-----GA-G----
----------------Y-RAP-E------------VM-E-----TRK----H---THKS-
---DVYSFGVLILEMLTGKSPV------------------QSPSRDDMV-------D---
--LPRW----V------------------------QS---VV-------RE---EW----
-------TS-EVFD----------IE-L-------M------------------------
----------------------RF--QNIEEEMV-QMLQIAMACVAQV-PEVR------P
TMDDVVRMI
>LOC_Os01g60330
GK--GS-Y-G-TTY----------KAV-L----E----D------------G--------
T-T----VVVKRL--------------------KEVV-----VG----------------
----KK---D----------FEQQMEIVGRVGQHQNVVPLRAY-YY--------------
SKDEKLLVYDY-IP-SGS-L-------AVVLH----------------------------
-------------GNK-ATGKAPL---------------------D--WE--TRVKISLG
VARGIAHLHA-----------------E-------G--GG----KF--IHGNLKSSNILL
SQ--N---L-D-GCVSEFGLAQ--L-----------------MT----------------
---------------------------IP-------------PAP-A-----RLVG----
----------------Y-RAP-E------------VL-E-----TKK----P---TQKS-
---DVYSFGVLVLEMLTGKAPL------------------RSPGREDSI-------E---
-HLPRW----V------------------------QS---VV-------RE---EW----
-------TA-EVFD----------VD-L-------L------------------------
----------------------RH--PNIEDEMV-QMLQVAMACVAAP-PDQR------P
KMDEVIRRI
>LOC_Os05g40200
GK--GS-Y-G-TTY----------KAV-L----E----D------------G--------
T-T----VVVKRL--------------------KEVV-----AG----------------
----KR---E----------FEQQMEIIGRVGQHQNAVQLRAY-YY--------------
SKDEKLLVYDY-MT-PGS-L-------CAALH----------------------------
-------------GNR-TAGRTTL---------------------D--WA--TRVKISLE
AARGIAHLHA-----------------E-------G--GG----KF--IHGNIKSSNILL
SQ--G---L-S-ACISEFGLAQ--L-----------------MA----------------
---------------------------IP-------------HIP-A-----RLIG----
----------------Y-RAP-E------------VL-E-----TKR----Q---TQKS-
---DVYSYGVLLLEMLTGKAPL-----------------RSPGRE-DSI-------E---
-HLPRW----V------------------------QS---VV-------RE---EW----
-------TS-EVFD----------AD-L--LRHP-N--------------SE--------
------------------------------DEMV-QMLQLAMACVAIV-PDQR------P
RMEEVVRRI
>Pp3c14_22440                                                                                                                                                                                                                                                                                                                                                                                
GE--GR-H-G-KVY----------KGL-L----E----D------------K--------
T-V----VAIKWL-------------------NFKSK-----ED----------------
----MA---E----------YKTQLEVLNKL-RHRHLVSVLGY-CS--EEVTSSVDDEEF
KSFRLFIVSDF-MG-NGD-L-------RSHLS-------------------------KQ-
--M----------GKE------PM---------------------V--WS--QRLAAVIA
AGRGIHYLHT-----------------G-------V--VP----PI--FYNNLKITSILL
DS--Y---M-V-AQLSDFGLPV--------------------RR--------VS------
---------------------------FS------MD-----VVAPE-----GKAG----
------------------VPKLN------------HE-E-----SLR----RQEHRDKQ-
---DVYDYGAILLEIVLGRPPT----------------IRNPFPQKRSE-----------
--LERL-----------------------------TK------------EK----G----
-------PSMELID----------KD-I-------V---------------G--------
--------------------------TCGAESLA-TVLEIAGKCMVDD-PTRR------P
SMEDVLWNL
>85275
GE--GE-Y-G-KVF----------RGK-L----D----D------------G--------
T-L----VAIKCL-------------------VIDSR-----QE----------------
----MK---Q----------LKAHLEFLSRI-RHRHLVSLFGY-CLEREKDGP-------
QHRRLYLVSEF-ID-NGT-L-------RSHLF----------------------------
-------------KRK---LKESL---------------------T--WQ--NRLVAALG
AGRGIHYLHT-----------------G-------V--VP----GI--FNNDVRVTNVLL
DH--N---F-V-GKVSDFGLAR--H-----------------PE--------SE------
--------S------------------YH------FH-----SFL---------LS----
----------------H-SFF-S------------FFLS-----RKL----A---TDKR-
---DVYNFGLILLEIVLGRPPT--------VDNPMAM------KP-KVQ-------E---
--LVSS----S------------------------SS---VF------------------
-------RT-EMVD----------SA-I-------S---------------G--------
--------------------------TCSEDSLS-TVLEIAAKCLSSD-LTAR------P
SMEDVLWNL
>108434
GE--GE-Y-G-KVF----------RGK-L----D----D------------G--------
T-L----VAIKCL-------------------VIDSR-----QE----------------
----MK---Q----------LKAHLEFLSRI-RHRHLVSLFGY-CLEREKDGP-------
QHRRLYLVSEF-ID-NGT-L-------RSHLF----------------------------
-------------KRK---LKESL---------------------T--WQ--NRLVAALG
AGRGIHYLHT-----------------G-------V--VP----GI--FNNDVRITNILL
DH--N---F-V-GKVSDFGLAR--H-----------------PE--------SE------
--------S------------------YH------FH-----SFL---------LS----
----------------H-SFF-S------------FFLS-----RKL----A---TDKR-
---DVYNFGLTLLEIVLGRPPT--------VDNPMAM------KP-KVQ-------E---
--LVSS----S------------------------SS---VF------------------
-------RT-EMVD----------SA-I-------S---------------G--------
--------------------------TCSEDSLS-TVLEIAAKCLSSD-LTAR------P
SMEDVLWNL
>30430
GS--SA-L-C-TVY----------KAE-L----S----D------------G--------
L-E----VAVKVL------------------SPEYYG-----SN----------------
----RR---S----------FSMEAKMFAKV-LHPNIVKVVGC-CN--------------
SVNMVALVSEL-MP-NGS-L-------EKHLY----------------------------
-------------AGE----VCDL---------------------T--WI--QRLDIILG
IAEAVAYMHH-----------------E----------WE----SL--LWCDFRTRSILL
DA--L---F-K-PHISNYRIAG--------------------NP----------------
---------------------------SS-------------EEN---------------
------------------LPPAE------------YMFS-----SIR--------TREG-
---DVFSYGVLILEVLTRISPQ-------------------GDVSWQGG-----------
--LALW----V------------------------QQ---FY-------PT---------
-------TLSDILD----------PQ-I--------------------------------
---------------------MEL--KHHHTSIV-LCTELALLCTQES-PQER------P
TMSDVVHML
>LOC_Os03g56250
KH--GH-S-G-AIY----------LGE-L----E----S------------G--------
F-N----VVVKKV----------------------DL-----KS----------------
----SN---K----------NLGELGFLAKN-SHGRIVPLLGH-LA--------------
TDEEELLVYKY-MA-KGD-L-------TSALH----------------------------
-----RKSVDAEEGLR------SL---------------------D--WI--TRLKIAIG
VAEALCFLHD-----------------E-------C--SP----PL--VHRDIQASSVLL
DD--K---F-E-VCLGSLSDVC--T-----------------QQ--------SE------
---------------------------GS---RSFFS-----RML-R-----SSKS----
------------------LDK-N------------AS-------GPP----A---SCSY-
---DVYCFGKVLLELITGNFGV---------------------SGSNDT-------G---
--SEEW----L------------------------ARTLDFI-----DAHD--KEG----
-------LS-NIVD----------PS-L-------V------------------------
----------------------VD--EDHLEEVW-AVSIVAKTCLNPK-PSRR------P
LARYILKAL
>LOC_Os07g04220
KH--GH-S-G-DIY----------HGV-F----E----S------------G--------
S-Q----VVVKKV-------------------NAQSV-----------------------
----NK--------------HAGELDFYKMY-SHERIVPLLGH-LA--------------
KDEEEFMAYKY-MP-KGD-L-------TNALH----------------------------
-----KKPVDTEDGLP------SL---------------------D--WI--TRLKIATG
VAEAMCFLHD-----------------E-------C--RP----PL--VHRDIQATSVLL
DD--K---F-E-VRLGSMSDVC--A--------------QQ-SG--------GS------
---------------------------QS------VF-----SRLLR-----SSRS----
------------------LDK-N------------IS-------GPP----A---TCSY-
---DVYCFGKVMLELVTGNFGV--------------------SGS-NDA-------A---
--SEEW----M------------------------TNTLNRI-----DMND--KES----
-------IS-RIID----------PL-L-------I--------------VD--------
--------------------------EDHLEEVW-AMAIVAKTCLNSK-PSRR------P
SARYVLRAL
>Pp3c5_6590                                                                                                                                                                                                                                                                                                                                                                                   
CA--GH-S-G-DLY----------RGE-I----S-----------------G--------
T-A----IVVKKV-------------------DLRRV-----KR----------------
----DL--------------FLTELEVCEKA-SHNNFVALLGT-CLD-------------
REEEKLLVYKY-YP-NND-L-------ATSLH----------------------------
-------------KKGSLSQEDVL------------------LSLD--WI--TRLKIAIG
AANGLSYLHS-----------------E-------C--CP----PI--FHSDVRASSILL
DD--K---Y-E-VRLGSLSNCR--I-----------------QD----------------
------------------------------------------SRILA-----RMFG----
----------------F-SSS--------------YD-LADLNHSHS--------SSAH-
---DVYCFGAVLLELVSGKLGI--------------------SELANHL-----------
--WLEW----A------------------------LS---AI-------NVKDKEG----
-------VS-KLVD----------PS-L-------I------------------------
----------------------VD--EDLMEEVW-AMAIIAKACLNSK-PSKR------P
NMKHVLKAL
>Pp3c6_19730                                                                                                                                                                                                                                                                                                                                                                                  
CV--GH-S-G-ELY----------KGE-I----S-----------------G--------
T-A----IVVKKV-------------------DLRKV-----KQ----------------
----SL--------------YLSELEIFDKV-SHCRLASLLGT-CLD-------------
REEEKFLVYKY-YP-NND-L-------ATSLH-------------------------RR-
--SNHGHCED---MLL------SL---------------------D--WI--TRLKIAIG
VADGLSYLHS-----------------E-------C--CP----PI--IHRDVRASSILL
DD--K---Y-E-VRIGSLSDSR--T-----------------QD--------SE------
---------------------------SH-------------SSILS-----RMFG----
----------------F-SSS-S------------YD-P-----ADPSHGIA---SSAY-
---DVYCFGKVLLELVSGKIGI---------------------SGSTNN-------Q---
--WLEW----A------------------------LP---LI-------NVNDKEG----
-------LP-KLVD----------PS-L-------I------------------------
----------------------VD--EDLMEEVW-AMAIIAKACLNSK-PSKR------P
SMKHVLKAL
>Pp3c1_4210                                                                                                                                                                                                                                                                                                                                                                                   
CN--GH-S-G-DLY----------KGL-L----E----S------------G--------
A-M----VAVKRI-------------------DLTKV-----RT----------------
----QS--------------YLQELEVLGRA-SHTRLVLLLGH-CLD-------------
RDEEKFLVYKY-TP-NGT-L-------ASALH-------------------------KK-
--SSPRPYED---GLQ------SL---------------------D--WI--TRLKIAIG
VAEALSYLHS-----------------E-------C--SP----PI--VHRDVKASSILL
DD--K---F-E-VRLGSLSDAR--V-----------------QD--------GN------
---------------------------SH------PS-----RRI-T-----RWLG----
----------------L-SQPSD------------SGDS-----GLG----F---STSS-
---DVYSFGEVLMELVSGKLGI----------------SGTKTDPESEA-----------
--WLEW----A------------------------LP---LI-------NVHDKES----
-------LP-KLVD----------PS-L-------I------------------------
----------------------VD--EDLLGEVW-AIAIIARACLHTK-PHKR------P
SMRHVLKAL
>Pp3c7_16420                                                                                                                                                                                                                                                                                                                                                                                  
SN--GH-S-G-DLY----------RGV-L----E----S------------G--------
A-M----AAIKMI-------------------DLTKV-----RL----------------
----ET--------------YLQELEVLGRA-SHTRLVLLLGH-CLD-------------
RDDKKFLVYKY-TP-NGD-L-------ASALH----------------------------
---------KKGSPGPCEDVLQSL---------------------D--WI--TRLKIAIG
VAEALSYLHS-----------------E-------C--SP----PI--VHRDVKASSILL
DD--K---F-E-VRLGSLSDAR--V-----------------QD--------GD------
---------------------------PH-------------PSRIT-----RLLG----
----------------LSQSS-D------------QGDA-----GVA----V---STSS-
---DVYNFGKVLLELVSGKLGI----------------SGSTGDPRSEA-----------
--WLEW----A------------------------LP---LI-------SVHDKES----
-------LP-KLVD----------PS-L-------I------------------------
----------------------VD--EDLLEEVW-AMAIIARACLHTK-PHKR------P
SMRHVLKAL
>Pp3c11_10500                                                                                                                                                                                                                                                                                                                                                                                 
SN--GH-S-G-DIY----------RGV-L----E----S------------G--------
T-M----VAIKRI-------------------DLTKV-----KM----------------
----ET--------------YLQELEVLGRA-SHTRLVLLLGH-CLD-------------
RDEEKFLVYKY-TT-NGD-L-------ATALH-------------------------KK-
--GSPDPCED---VLQ------TL---------------------D--WI--TRLKIAIG
VAEALFHLHS-----------------E-------C--SP----PI--VHRDVKANSILL
DD--M---F-E-VRLGSLSNAR--V-----------------QD--------GE------
---------------------------PH------PS-----RIT-------RLLG----
----------------FSQSS-D---------------Q-----RDS----VAAVSTSS-
---DVYNFGKVLLELVSGKLGI----------------SGSTADHHSEA-----------
--WLEW----A------------------------LPLIRVH-------DK----E----
------SLP-KLVD----------PF-L-------I--------------VD--------
--------------------------EDLLAEVW-AMAVIARACLHTK-PHKR------P
SMRHVLKAL
>415317
KA--GH-S-G-DLY----------RGV-L----D----G------------G--------
V-L----VVVKRI----------------------EV-----AK------M---------
--K-KD---L----------LTLELEVFGKA-SHTRLVPLLGH-CLE-------------
MDELKFLVYKY-MP-NGD-L-------GQALH-------------------------KK-
--VVPSPPAD---ILQ------SL---------------------D--WI--TRLKIAIG
VAEGLSYLHH-----------------E-------C--VP----PL--VHRDVQASSILL
DD--K---F-E-VRLGSLSETR--E-----------------QG--------GE------
---------------------------AQ--PGLITRLLRLSQTTEQ-----GDQG----
----------------SAVAS--------------CA-Y---------------------
---DVYCFGKVLLELVTGKLDI-----------------SGTSDPNADA-----------
--WLEW----A------------------------LP---LI-------DRHNKEG----
-------IM-KLVD----------PS-L--------------------------------
---------------------IVD--EDLLEEVW-AMAIVAKLCLHGR-ASKR------P
QIRHVLKAL
>40907
KA--GH-T-G-DLY----------RGI-L----D----G------------G--------
L-L----VVVKRV----------------------DV-----TS------L---------
--K-KD---F----------LLSELEFFSKA-SHTRLVPLLGH-CLE-------------
RENEKFLVYKY-MQ-HGD-L-------ARALH-------------------------RK-
--IVPSPPKD---ILQ------SL---------------------D--WI--TRLKIAIG
AAEGLSYLHH-----------------E-------C--SP----AL--VHRDIKATSILL
DD--K---F-E-VRLGSLSEAR--I-----------------QD--------GG------
---------------------------VH------PN-----LIMRFLRSRSQTSE----
------------------QDP-D---------------------SPV----A---SCAY-
---DVYCFGKVLLELVSGKLGI--------------------SGT-MDP-------G---
--ADTW----V------------------------ETILPLI-------DR--HEK----
------ENLSKIVD----------SS-L-------L--------------VD--------
--------------------------DDLLEEVW-AVAIVAKMCLNPK-PSRR------P
AIRQVLKAL
>AT2G16250
KR--GH-S-G-NLF----------RGF-L----E----N------------G--------
I-P----VVIKKI-------------------DVREG-----KS----------------
----EG--------------YISELELFSKA-GHQRLVPFLGH-CLE-------------
NESQKFLVYKF-MR-HGD-L-------ASSLF----------------------------
-----RKSENEGDGLK------SL---------------------D--WI--TRLKIALG
AAEGLSYLHH-----------------E-------C--SP----PL--VHRDVQASSILL
DD--K---F-E-VRLGSLSEAY--------------------AQ--------GD------
---------------------------AY---QSRIS-----RLL-------RLPQ----
----------------S-SEPSS------------SG-V-----TNA--------ICSY-
---DVYCFGKVLLELVTGKLGI---------------------SSPDNALAKEYMEE---
--ALPY----I------------------------ST---NE-------KE---------
-------LVTKILD----------PS-L-------M------------------------
----------------------VD--EDLLEEVW-AMAIIAKSCLNPK-PTRR------P
LMRHIVNAL
>AT4G39270
KK--GQ-S-G-DLF----------KGV-L----E----N------------G--------
V-Q----IVVKRI-------------------SLEST-----KN----------------
----NE---A----------YLTELDFFSRF-AHPRIIPFVGK-SLE-------------
SATHKFLVYKY-ML-NRD-L-------PSSLF----------------------------
----YKSNSLVDNGLR------SL---------------------D--WI--TRLKIALG
VAEGLAYLHH-----------------D-------C--SP----SV--VHRDIQASSILL
DD--K---F-E-VRLGSFSKAC--H-----------------QE--------NN------
---------------------------GR---PRKIA-----RLLRL-----SQSS----
----------------QESVPGS---------------------AAT----A---TCAY-
---DVYCFGKILLELITGKLGI---------------------SSCKETQFKKILTE---
--IMPY----I------------------------SS---QE-------KE----P----
-------VM-NILD----------QS-L-------L------------------------
----------------------VD--EDLLEEVW-AMAIVARSCLNPK-PTRR------P
LMRHIVQAL
>AT5G46330
GS--SS-L-S-TVY----------KGQ-L----E----D------------G--------
T-V----IAVKVL-----------------NLKEFSA-----ES----------------
----DK---W----------FYTEAKTLSQL-KHRNLVKILGF-AWE-------------
SGKTKALVLPF-ME-NGN-L-------EDTIH----------------------------
-------------GSA-APIGSLL----------------------------EKIDLCVH
IASGIDYLHS-----------------G-------Y--GF----PI--VHCDLKPANILL
DS--D---R-V-AHVSDFGTAR--ILGFR--------------E--------DG------
--------S----T-------------TA------ST-----SAF-E-----GTIG----
----------------Y-LAP-E------------FA-Y-----MRK----V---TTKA-
---DVFSFGIIMMELMTKQRPT----------SLNDE------DS-QDM-------T---
--LRQL----V------------------------EK---SI------GNG---RK----
------GMV-RVLD----------ME-L-------G---------------D--------
--------------------SIVS--LKQEEAIE-DFLKLCLFCTSSR-PEDR------P
DMNEILTHL
>LOC_Os04g52780
GS--SN-L-S-TVY----------KGV-L--AGD---AD------------G--------
GMV----VAVKRL-----------------NLEQFPS-----KS----------------
----DK---C----------FLTELATLSRL-RHKNLARVVGY-AWE-------------
AGKIKALVLDY-MV-NGD-L-------DGAIH-------------------------GGA
AAP----------PPA------PS---------------------R--WTVRERLRVCVS
VAHGLVYLHS-----------------G-------Y--DF----PV--VHCDVKPSNVLL
DG--D---W-E-ARVSDFGTAR--MLGVH---L----PAAA-NA--------AA------
--------Q----S-------------TA------TS-----SAF-R-----GTVG----
----------------Y-MAP-E------------FA-Y-----MRT----V---STKV-
---DVFSFGVLAMELFTGRRPT----------GTIEE------DG-VPL-------T---
--LQQL----V------------------------DN---AV------SRG---LD----
------GVH-AVLD----------PR-M--------------------------------
--------------------KVAT--EADLSTAA-DVLAVALSCAAFE-PADR------P
DMGAVLSSL
>LOC_Os06g23190
GT--GG-F-G-SVY----------KAV-L----R-----------------S--------
RTA----VAIKVL-------------------DLHKM-----GA----------------
----LK---S----------WTAECEALRNV-RHRYLVKLVTM-CASIDFS---------
GNEFRALVYEL-MS-CGS-V-------EDLIH----------------------------
--K----------GRQ-GENVAGV---------------------N--AD--MILSIAID
VASALDYLHN-----------------D-------C--GE----QV--VHCDIKPSNVLL
DE--D---M-T-AKVGDFGLAR--L--LS---P----T--S-AG--------QD------
---------------------------VS------ST-----HGL-K-----GSIG----
----------------Y-IPP-A-------------------------------------
--------GMLLLEMITGKRPV-------------------DPQFGGDM-------N---
--LEKW----V------------------------RD---GF-------PH----R----
-------AH-EVVD----------ER-L-------R---------------G--T-----
----IVDICHEGQQQASAEQKRQQ--LMLNNIIL-PVMEVALSCALES-PDER------S
TMRDALCRL
>LOC_Os04g03210
GI--GS-F-S-SVY----------KAV-L----H-----------------A--------
TSP----FAVKVL-------------------DLNKI-----GA----------------
----TN---S----------WVAECEILSTI-RHRNLVKLVTL-CSSIDFS---------
GNEFRALVYEF-MT-NGS-L-------EDWIH-------------------G-----PR-
--RHED-------SER------GL---------------------S--AV--EVLSIAID
IASALEYMHD-----------------G-------SCRAG----QV--VHCDIKPSNVLL
DG--D---M-T-AKIGDFGLAR--L--HT---Q----T--S-AR--------DE------
--------E----S-------------VS------TT-----HNM-K-----GTIG----
----------------Y-IPP-E------------YG-Y-----GAK----T---STSG-
---DVYSYGIMLLEMITGKSPV-------------------DQMFGGEM-------N---
--LEKW----V------------------------RA---SI-------PH----Q----
-------AD-EVVD----------KR-F-------M---------------M--T-----
---GSEESSADGQQQQQVDTVDSK--LLLETLLV-PMVDVALCCVRES-PDSR------I
SMHDALSRL
>LOC_Os09g25540
GT--GS-Y-G-RVY----------RGT-L----R----D------------G--------
T-M----VAVKVL-------------------QLQSG-----NS----------------
----TK---S----------FNRECQVLKRI-RHRNLMRIVTA-CS--------------
LPDFKALVLPF-MA-NGS-L-------ERCLY----------------------------
-------------AGP---PAGEL---------------------S--LV--QRVNICSD
IAEGMAYLHH-----------------H-------S--PV----KV--IHCDLKPSNVLI
ND--D---M-T-ALVSDFGISR--L--VM---S----VGGV-AN--------A-------
ADVG-----------------------AS------TA-----NML-C-----GSIG----
----------------Y-IPP-E------------YG-Y-----GSN----P---TTKG-
---DVYSFGVLVLEMVTRKKPI-------------------DDMFDAGL-------S---
--LHKW----V------------------------KN---HY-------HG----R----
-------AD-AVVD----------PA-L-------A---------------R--M-----
----------VRDQ-----TPEVR--RMSDVAIG-ELLELGILCTQES-AAVR------P
TMMDAADDL
>LOC_Os06g08680
GK--GG-Y-G-HVY----------RGV-L----H-----------------G--------
GTV----VAVKVL----------------RAGDDVVV-----AG----------------
---------S----------FERECRVLRSI-RHRNLIRVITA-CS--------------
SPEFKAVVLPF-MA-NGS-L-------DGLIH-------------------P-----PP-
--PPPPGGKPAAKAHR------RL---------------------D--LE--LLLSIAGN
VADGMAYLHH-----------------H-------A--PF----GV--VHCDLKPSNVLL
DD--D---M-T-AIVSDFGVSK--L--VA---Q----QEDA-KD--------PDAIDDDD
DDASSTPYP----R-------------SS------IT-----RLL-Q-----GSVG----
----------------Y-IAP-E------------YG-L-----GCN----P---STQG-
---DVYSFGVLLMEMITGKRPT-------------------EVIAEEGH-------S---
--LHEW----V------------------------KR---RL-------SS----D----
-------DD-VVAA----------VE----------------------------------
-----------------LSAATSP--RHETHVVV-ELLELGVACSRIV-PAMR------P
TMDDVAQEI
>AT2G24130
GS--GR-F-G-HVY----------KGV-L----R-----------------N--------
NTK----VAVKVL---------------------DPK-----TA----------------
----LEFSGS----------FKRECQILKRT-RHRNLIRIITT-CS--------------
KPGFNALVLPL-MP-NGS-L-------ERHLY----------------------------
-------------PGE--YSSKNL---------------------D--LI--QLVNICSD
VAEGIAYLHH-----------------Y-------S--PV----KV--VHCDLKPSNILL
DD--E---M-T-ALVTDFGISR--L--V--------------QGVEETVSTDDS------
---------------------------VS------FG---STDGLLC-----GSVG----
----------------Y-IAP-E------------YG-M-----GKR----A---STHG-
---DVYSFGVLLLEIVSGRRPT-------------------DVLVNEGS-------S---
--LHEF----M------------------------KS---HY-------PD----S----
-------LE-GIIE----------QA-L--------------------------------
------------SRWKPQGKPEKC--EKLWREVILEMIELGLVCTQYN-PSTR------P
DMLDVAHEM
>LOC_Os06g08690
GA--GR-F-G-RVY----------EGT-L----R----D------------G--------
T-R----VAVKVL--------------------DPKS-----GG----------------
--EVSR---S----------FKRECEVLRRT-RHRNLVRVVTT-CS--------------
QPDFHALVLPL-MR-NGS-L-------EGRLY----------------------------
-------------PRD-GRAGRGL---------------------G--LA--QLVAVAAD
VAEGLAYLHH-----------------Y-------A--PV----RV--VHCDLKPSNVLL
DD--D---M-T-AVVADFGIAK--L--VKNADG---------DV--------TT------
-----NSGSIAAASSDP----C-----NS------IT-----GLL-Q-----GSVG----
----------------Y-IAP-E------------YG-L-----GGH----P---STQG-
---DVYSFGVMILELITGKRPT-------------------DVIFHEGL-------T---
--LHDW----V------------------------RR---HY-------PH----D----
-------VA-AVVA--RS------------------------------------------
------------W-LTDA--------AVGYDVVA-ELINVGLACTQHS-PPAR------P
TMVEVCHEM
>LOC_Os06g08710
GA--GR-F-G-RVY----------EGT-L----R-----------------G--------
GAR----VAVKVL--------------------DPKG-----GG----------------
--EVSG---S----------FKRECEVLRRT-RHKNLVRVITT-CS--------------
TATFHALVLPL-MP-HGS-L-------EGHLY-------------------P-----PE-
--RGAGGG---AGGGD------GL---------------------D--FG--RLMSVVSD
VAEGLAYLHH-----------------Y-------A--PV----RV--VHCDLKPSNVLL
DD--D---M-R-AVISDFGIAK--L--ISGAAA---------AV--------GD------
-----G----------GASSTSDESAPCN------SI-----TGLLQ-----GSVG----
----------------Y-IAP-E------------YG-L-----GGH----P---SRQG-
---DVYSFGVMILELITGKRPT-------------------DVIFHEGL-------T---
--LHDW----V------------------------RR---HY-------PH----D----
-------VA-AVVAHAPWRREAPSPM-S-----------------------T--------
---------AAS-P-------------AAADVAAVELIELGLVCTQHS-PALR------P
SMVDVCHEI
>LOC_Os01g49910
GA--GS-F-G-KVF----------KGN-L----D----D---------------------
EQI----VAIKVL-------------------NMDME-----RA----------------
----TM---S----------FEVECRALRMA-RHRNLVRILTT-CS--------------
NLDFKALVLQY-MP-NGS-L-------DEWLL-------------------------YS-
-------------DRH------CL---------------------G--LM--QRVSIMLD
AALAMAYLHH-----------------E-------H--FE----VV--LHCDLKPSNVLL
DA--D---M-T-ACIADFGIAR--L--LL-------------GE--------DT------
---------------------------SI------FS-----RSM-P-----GTIG----
----------------Y-MAP-E------------YG-S-----TGK----A---SRKS-
---DVFSYGVMLLEVFTGKKPT-------------------DAMFVGEL-------S---
--LREW----V------------------------NR---AL-------PS----R----
-------LA-DVVH----------PG-I-----------------------S--------
---------LYDDTVSSDDAQGES--TGSRSCLA-QLLDLGLQCTRDL-PEDR------V
TMKDVTVKL
>LOC_Os01g49920
GS--GS-F-G-KVF----------KGQ-L----D----D---------------------
ESI----VTIKVL-------------------NMQQE-----VA----------------
----SK---S----------FDTECRVLRMA-HHRNLVRIVST-CS--------------
NLDFKALVLEY-MP-NGS-L-------DNWLY----------------------------
-------------SND----GLHL---------------------S--FI--QRLSVMLD
VAMAMEYLHH-----------------H-------H--FE----VV--LHFDLKPSNILL
DN--D---M-V-AHVADFGISK--L--LF-------------GD--------DN------
---------------------------SI------TL-----TSM-P-----GTVG----
----------------Y-MAP-E------------LG-S-----TGK----A---SRRS-
---DVYSYGIVLLEVFTRKKPT-------------------DPMFVNEL-------T---
--FRQW----I------------------------SQ---AF-------PY----E----
-------LS-NVAD----------CS-L-------Q-------------QDG--------
---------HTGGTEDSSKLSEDS--IILNICLA-SIIELGLLCSRDA-PDDR------V
PMNEVVIKL
>LOC_Os11g47030
GA--GS-F-G-KVY----------KGH-L----D----D------------G--------
M-V----VAIKDL-------------------NMQEE-----QA----------------
----MR---S----------FDVECQVLRMV-RHRNLIRILSI-CS--------------
NLDFKALLLQY-MP-NGS-L-------ETYLH-------------------------KE-
-------------GHP------PL---------------------G--FL--KRLDIMLD
VSMAMEHLHY-----------------H-------H--SE----VV--LHCDLKPSNVLF
DE--E---M-T-AHVADFGIAK--L--LL-------------GD--------DN------
---------------------------SA------VS-----ASM-P-----GTIG----
----------------Y-MAP-E------------YV-F-----MGK----A---SRKS-
---DVFSYGIMLLEVFTGKRPT-------------------DAMFVGDM-------S---
--LRKW----V------------------------SE---AF-------PA----R----
-------PA-DIVD----------GR-L-------L---------------Q--A-----
---ETLIEQGVHQNNATSLPRSAT--WPNEGLLL-PVFELGLMCCSSS-PAER------M
EINDVVVKL
>LOC_Os11g47240
GA--GS-F-G-KVY----------KGH-L----D----D------------G--------
M-V----VAVKVL-------------------NMQVE-----QA----------------
----MR---S----------FDVECQVLRMV-QHRNLIRILNI-CS--------------
NTDFRALLLQY-MP-NGS-L-------ETYLH-------------------------KQ-
-------------GHP------PL---------------------G--FL--KRLDIMLD
VSMAMEHLHY-----------------H-------H--SE----VV--LHCDLKPSNVLF
DE--E---I-T-AHVADFGIAK--L--LL-------------GD--------DN------
---------------------------SA------VS-----ASM-P-----GTIG----
----------------Y-MAP-E------------YA-F-----MGK----A---SRKS-
---DVFSYGIMLLEVFTGKRPT-------------------DAMFVGDM-------S---
--LRKW----V------------------------SE---AF-------PA----R----
-------LA-DIVD----------GR-L-------L---------------Q--A-----
---ETLIEQGVRQNNATSLPRSAT--WPNEGLLL-PIFELGLMCCSSS-PAER------M
GISDVVVKL
>LOC_Os11g47310
GV--GS-F-G-KVF----------KGR-L----D----D------------G--------
L-V----VAIKIL-------------------NMQVE-----RA----------------
----IR---S----------FDAECHVLRMA-RHRNLIKILNT-CS--------------
NLDFRALFLQF-MP-NGN-L-------ESYLH-------------------------SE-
-------------SRP------CV--------------------GS--FL--KRMEIMLD
VSMAMEYLHH-----------------E-------H--HE----VV--LHCDLKPSNVLF
DE--E---M-T-AHVADFGIAK--M--LL-------------ED--------DN------
---------------------------SA------VS-----ASM-P-----GTIG----
----------------Y-MAP-E------------YA-L-----MGK----A---SRKS-
---DVFSFGIMLLEVFTGKRPT-------------------DPMFIGGL-------T---
--LRLW----V------------------------SQ---SF-------PK----N----
-------LI-DVAD----------EH-L-------L---------------Q--------
-----DEETRLCFDYQNTSLGSSS--TSRSNSFLTSIFELGLLCSSES-PEQR------M
AMNDVVSKL
>LOC_Os11g46960
GS--GS-F-G-EVF----------KGQ-L----S----S------------G--------
L-V----VAIKVI-------------------HQHME-----HA----------------
----IR---S----------FDTECQVLRTA-RHRNLIKILNT-CS--------------
NLDFRALVLEY-MP-NGS-L-------EALLH----------------------------
-------------SDQ----RIQL---------------------S--FL--ERLDIMLD
VSMAMEYLHH-----------------E-------H--CE----VV--LHCDLKPSNVLF
DD--D---M-T-AHVSDFGIAR--L--LL-------------GD--------DS------
---------------------------SM------IS-----ASM-P-----GTVR----
----------------Y-MAP-E------------YG-A-----LGK----A---SRKS-
---DVFSYGIMLLEVFTAKRPT-------------------DAMFVGEL-------N---
--IRQW----V------------------------LQ---AF-------PA----N----
-------LV-HVID----------GQ-L-------V---------------Q--D-----
---S---------------SSSTS--SID-GFLM-PVFELGLLCSSDS-PEQR------M
VMSDVVVTL
>LOC_Os11g10310
GS--GG-F-G-KVF----------KGQ-L----G----S------------G--------
L-V----VAIKVL-------------------DMKLE-----HS----------------
----IR---I----------FDAECHILRMV-RHRNLIKILNT-CS--------------
NMDFKALVLEF-MP-NGS-L-------EKLLH-------------------C-----SE-
-------------GTM------HL---------------------G--FL--ERLNIMLD
VSMAVHYLHH-----------------E-------H--YE----VV--LHCDLKPSNVLF
DN--D---M-T-AHVADFGIAK--L--LL-------------GD--------DN------
---------------------------SM------IV-----ASM-S-----GTVG----
----------------Y-MAP-E------------YG-S-----MGK----A---SRKS-
---DVFSYGIMLLEVFTGRRPM-------------------DAMFLGDLI------S---
--LREW----V------------------------HQ---VF-------PT---------
-------KLVHVVD----------RH-L--------------------------------
----------------LQGSSSSS--CNLDESFLVPIFELGLICSSDL-PNER------M
TMSDVVVRL
>LOC_Os04g15630
SS--TH-T-G-SVY----------VGR-F--KSD----------------KS--------
--L----VAIKVF-------------------NLNQP-----GA----------------
----YE---S----------YFIECEVLRST-RHRNLMRPLTL-CSTLDKE---------
NHEFKALIFKF-MV-NGS-L-------ERWLY-------------------S-----EQ-
----HYG-I----KDR------VL---------------------C--LG--QRICIATE
VASALDYIHN-----------------H-------L--TP----PL--VHCDVKPSNILL
DD--D---M-T-ARLGDFGSAK--F--LF-------------PD----------------
---------------------------LV---SLESL-----ADI-G-----GTIG----
----------------Y-IAP-E------------YG-M-----GCQ----I---STGG-
---DVYSFGVLLLEMLTGKQPT-------------------DDTFADGV-------S---
--IHNF----I------------------------DS---MF-------PD----R----
-------VA-EILD----------PY-M-------M---------------H--------
----------------EEHQVYPA--EWFEACIK-PLVALGLSCSMVS-PKDR------P
GMQDVCAKL
>LOC_Os04g15680
-S--SS-HTG-SVY----------IGR-F----E---FD---------------------
TDL----VAIKVF-------------------HLDEQ-----GA----------------
----HN---S----------FFRECEVLKCT-RHRNLVKAITL-CSTVDFD---------
NNEFKALIYEF-MA-NGN-L-------EMFVH---------------------PKLYQG-
--S----------PKR------VL---------------------T--LG--QRISIAAD
IASALDYLHN-----------------Q-------L--VP----PL--IHCDLKPSNILL
DY--D---M-T-SRIGDFGSAK--F-----------------LS----------------
---------------------------SN------------FTKPEGFVGFGGTIG----
----------------Y-IPP-E------------YG-M-----GCK----I---STAG-
---DVYSFGVLLLEMFTAKRPT-------------------DTQFGSDL-------S---
--LHKY----V------------------------DS---AF-------PN---------
-------TIGEVLD----------PH-M--------------------------------
----------------PRDEKVVH--DLWMQSFILPMIEIGLLCSKES-PNDR------P
GMREVCAKI
>LOC_Os02g13780
GS--GH-F-G-TVY----------RGI-L----D----T------------E--------
DTM----VAVKVF-------------------KLDQC-----GA----------------
----LD---S----------FMAECKALKNI-RHRNLVKVITA-CSTYDPM---------
GSEFKALVFEY-MA-NGS-L-------ESRLH-------------------T-----RF-
--------D----PCG------DL---------------------S--LG--ERISIAFD
IASALEYLHN-----------------Q-------C--IP----PV--VHCDLKPSNVLF
NH--D---Y-V-ACVCDFGLAR--S--IR---E----Y--S-SG--------TQ------
--------S----I-------------SR------SM-----AGP-R-----GSIG----
----------------Y-IAP-E------------YG-M-----GSQ----I---STEG-
---DVYSYGIILLEMLTGRHPT-------------------NEIFTDGF-------T---
--LRMY----V------------------------NA---SL-------S-----Q----
-------IK-DILD----------PR-L-------I---------------P--E-----
-----MTEQPSNH--TLQLHEHKT--GIMDICAL-QLLKLGLECSEES-PKDR------P
LIHDVYSEV
>LOC_Os02g11930
GS--GS-F-G-DVY----------KGT-L--ELE----------------VD--------
--L----VAIKVF-------------------NLNRH-----GG----------------
----PS---S----------FIAECEALKNI-RHRNLVKVITL-CSTLDPK---------
GEEFKAIIFQY-MP-NGS-L-------ETWLH-------------------Q-----KV-
----YDH-N----QKQ------VL---------------------T--LG--DRISIALD
IAYALDYLHN-----------------Q-------S--AS----PL--IHCDLKPSNVLL
DL--Q---M-T-AYVSDFGLAR--F-----------------MC----------------
---------------------------T---TTAACANSTSLADL-K-----GSIG----
----------------Y-IAP-E------------YG-M-----GGP----I---STKG-
---DAYSYGVLLLEILTGKRPS-------------------DDKLKDGL-------S---
--LHEL----V------------------------ES---AF-------PH---------
-------KLDEILD----------PI-M--------------------------------
---------LQS---DLNGGKYHT--EIMQSCII-PMVKLGLLCSSIS-PKDR------L
GMSQVSAEM
>LOC_Os02g12030
GL--GS-F-G-AVY----------KGL-L--AFE----D----------N----------
--P----VAIKVF----------------------NL-----NK----------------
----YGAPTS----------FNAECEALRYI-RHRNLVKIITL-CSTVDPN---------
GYDFKALVFQY-MP-NGS-L-------EMWLH-------------------PED--HGH-
--G----------KQR------FL---------------------T--LG--ERINVALD
IAYALDYLHN-----------------Q-------C--VS----PL--IHCDMKPSNVLL
DL--E---M-T-AYVSDFGLAR--F-----------------MC----------------
---------------------------AN--STEAPGNSTSLADL-K-----GSIG----
----------------Y-IAP-E------------YG-M-----GAQ----I---STKG-
---DVYSYGVLLLEILTGKRPT-------------------DEKFKDGR-------S---
--LHEL----V------------------------DT---AF-------PH---------
-------RVTEILD----------PN-M--------------------------------
-----------LHN---DLDGGNF--EMMQSCVL-PLVKLALMCSMAS-PKDR------L
GMAQVSTEI
>LOC_Os02g12010
GL--GS-F-G-AVY----------KGL-L--AFE----D----------N----------
--P----VAIKIF----------------------NL-----NK----------------
----YGAPTS----------FNAECEALRYI-RHRNLVKIITL-CSTVDPN---------
GYDFKALVFQY-MP-NGS-L-------EMWLH-------------------PED--HGL-
--G----------KQR------FL---------------------T--LG--ERISLALD
IAYAIDYLHN-----------------Q-------C--VS----PL--IHCDIKPSNVLL
DL--E---M-T-AYVSDFGLAR--F-----------------MC----------------
---------------------------AN--STAEPSNSTSLADL-K-----GSIG----
----------------Y-IAP-E------------YG-M-----GGQ----I---STKG-
---DVYSYGVLLLEILTGKRPT-------------------DEKFNDGL-------S---
--LHDR----V------------------------DA---AL-------PH---------
-------RVTEVLD----------PN-M--------------------------------
-----------LHN---DLDGGNS--ELMQSCVL-PLVKVALMCSIAS-PKDR------L
GMAQVSTEI
>LOC_Os02g11980
GL--GS-F-G-AVY----------KGM-L----P---FE---------------------
TNP----VAIKVF-------------------DLNKY-----GA----------------
----PT---S----------FNAECEALRYI-RHRNLVKIITL-CSTIDPN---------
GYDFKALVFQY-MP-NGS-L-------EMWLH-------------------PED--HGH-
--G----------KKR------FL---------------------T--LG--ERISLALD
IAYALDYLHN-----------------Q-------C--VS----PL--IHCDIKPSNVLL
DL--E---M-T-AYVSDFGLAR--F-----------------MG----------------
---------------------------AN--STAAPGNSTSLADL-K-----GSIG----
----------------Y-IAP-E------------YG-M-----GGQ----I---STKG-
---DVYSYGVLLLEILTGKRPT-------------------DEKFNDGL-------S---
--LHDR----V------------------------DA---AF-------PH---------
-------RVTEILD----------PN-M--------------------------------
-----------LHN---DLDGGNS--ELMQSCVL-PLVKVALMCSMAS-PKDR------L
GMAQVSTEL
>LOC_Os02g01800
GL--GS-F-G-AVY----------NGM-L----P---FE---------------------
TNP----VAIKVS-------------------DLNKY-----GA----------------
----PT---S----------FNAECEALRYI-RHRNLVKIITL-CSTIDPN---------
GYDFKALVFQY-MP-NGS-L-------EMWLH--------------------PEDHGHG-
-------------KKR------FL---------------------T--LG--ERISLALD
IAYALDYLHN-----------------Q-------C--VS----PV--IHCDIKPSNVLL
DL--E---M-I-AYVSDFGLAR--F-----------------MC----------------
---------------------------ANSTAAPGN--STSLADL-K-----RSIG----
----------------Y-IAP-E------------YG-M-----GGQ----I---STKG-
---DVYSYGVLLLEILTGKRPT-------------------DEKFNDGL-------S---
--LHDR----V------------------------DA---AF-------PH---------
-------RVTEILD----------PN-M--------------------------------
--LHNDLDGGNSE-LMQ-------------SCLL-PLVKVALMCSMAS-PKDR------L
GMAQVSTEL
>LOC_Os06g38590
GS--GS-F-G-MVY----------KGN-L--EFR----------------QD--------
--Q----VAIKIF-------------------NLNIY-----GA----------------
----NR---S----------FVAECEALRNV-RHRNIIKIITS-CSSVDSE---------
GADFKALVFEY-MK-NGN-L-------EMWLH-------------------------PK-
--K--HEH-S---QRN------AL---------------------T--FS--QRVNIVLE
VAFALDYLHN-----------------H-------C--VP----PL--IHCDLKPSNILL
DL--D---M-V-AYVSDFGSAR--F--LC---P----K--S-NL--------DQ------
--------E----S-------------VT------SL-----GCL-K-----GTVG----
----------------Y-IPP-E------------YG-M-----SKE----I---STKA-
---DVYSFGVILLEMITGISPT-------------------DEIFSDGT-------S---
--LHEL----V------------------------AG---EF-------AK----N----
-------SY-NLID----------PT-M-------L---------------Q--D-----
---------------EID----AT--EIMMNCVI-PLVRTGLSCSVTS-PKDR------C
EIGHVCSEI
>LOC_Os06g38670
GT--GS-F-G-TVY----------KGN-L----E----P------------Q--------
QDE----VAIKVF-------------------NLGTC-----GA----------------
----QR---S----------FSVECEALRNI-RHRNLVKIITL-CCSVDSS---------
GADFKALVFHY-KA-NGN-L-------DTWLH-------------------------PR-
--A--HEH-S---KRK------TL---------------------T--FS--QRINIALD
VAFALDYLHN-----------------Q-------C--AS----PI--VHCDLKPSNILL
DL--D---M-I-AYVSDFGLAR--C--LN---I----T--A-NE--------YE------
--------G----S-------------SK------SL-----TCL-K-----GSIG----
----------------Y-IPP-E------------YG-M-----SEV----I---STKG-
---DVYSFGVLLLEMVTGSSPT-------------------DEKFNNGT-------S---
--LHEH----V------------------------AR---AF-------PK----N----
-------TS-EIVD----------PT-M-------L---------------Q--G-----
---------------EIK----VT--TVMQNCII-PLVRIGLCCSVAS-PNDR------W
EMGQVSAEI
>LOC_Os06g38930
GS--GS-F-G-TVYKGNLHFPFKEKGN-L----H----L---QEEH--------------
-------IAIKIF----------------------NL-----DI--------------HG
S---NK---S----------FVAECETLQNV-RHRNLVKIITL-CSSVDST---------
GADFKAIVFPY-FP-NGN-L-------DMWLH-------------------------PK-
--S--HEHSS---QTK------VL---------------------T--LR--QRINIALD
VAFALDYLHN-----------------Q-------C--EL----PL--VHCDLKPSNILL
DS--D---M-V-AHVSDFGLAR--F--VY---T----R--S-NA--------HK------
--------D----I-------------ST------SL-----ACL-K-----GSIG----
----------------Y-IPP-E------------YG-M-----NED----I---STKG-
---DVYSFGILLLEMVTGSSPT-------------------DENFNGDT-------T---
--LHDF----V------------------------DR---AL-------PD----N----
-------TH-EVVD----------PT-M-------L---------------Q--D-----
---------------DIS----VA--DMMERCFV-PLVKIGLSCSMAL-PRER------P
EMGQVSTMI
>LOC_Os06g38730
GS--GS-F-A-MVY----------KGN-L----ELQEDE---------------------
-------VAIKIF-------------------NLGTY-----GA----------------
----HR---G----------FIAECETLRNV-RHRNLVKIITL-CSSVDAT---------
GADFKALVFQY-MQ-NGN-L-------DTWLH--------------------------P-
--KSQELS-----QGK------VL---------------------T--IS--QRVNIALD
VAFALDYLHN-----------------Q-------C--AT----PL--IHCDLKPSNILL
DL--D---M-V-AYVSDFGLAR--F--VY---N----R--L-TA--------HE------
--------D----T-------------ST------SL-----ACL-K-----GSIG----
----------------Y-IPP-E------------YG-M-----RKD----I---STKG-
---DVYSFGILLLEIIIGSRPT-------------------DEKFNGST-------T---
--LHEF----V------------------------HG---AF-------PN----N----
-------IY-EVVD----------PT-M-------L---------------Q--N-----
---------------DLV----AT--DVMENCII-PLVKIGLCCSVPL-PNER------P
EMGQVATMI
>LOC_Os06g38340
GS--GK-Y-G-SVY----------VGK-F--DAE----------------AH--------
--A----VAIKVF-------------------KLDQL-----GA----------------
----PK---S----------FIAECEALRNT-RHRNLVRVITA-CSTFDPT---------
GHEFKALVLEY-MV-NGN-L-------ECWLH-------------------PTS--YKN-
--R----------PRN------PV---------------------R--LS--TRIEIALD
MAAALDYLHN-----------------R-------C--MP----PI--VHCDLKPSNVLL
DN--A---M-G-ARVSDFGLAK--F--LH---S----N--I-SS--------TS------
--------D----R-------------ST------SL-----LGP-R-----GSIG----
----------------Y-IAP-E------------YG-F-----GSK----I---STEG-
---DVYSYGVIILEMLTGKRPT-------------------DEMFNDGL-------N---
--LHQF----A------------------------KE---AF-------PL----K----
-------IG-QILD----------PS-I-------M---------------P--D-----
-----YENEDNDANNDLDHDNCLM--DGMLNCVT-KLVKLGLLCSAVA-PKDR------P
TMQSVYKEV
>LOC_Os11g40970
GS--GT-F-G-LVY----------KGQ-L----K----F------------G--------
ARD----VAIKVF-------------------RLDQN-----GA----------------
----PN---S----------FFAECEALKNI-RHRNLVRVIGL-CSTFDPS---------
GNEFKALILEY-RA-NGN-L-------ESWIH-------------------PKP--CSQ-
--S----------PPK------LF---------------------S--LA--SRVRVAGD
IATALDYLHN-----------------R-------C--TP----SL--VHCDLKPSNVLL
DD--E---M-V-ACISDFGLAK--F--LH---N------NFISL--------NN------
---------------------------SS------ST-----TGL-R-----GSIG----
----------------Y-IAP-E------------YG-L-----GCK----V---SAEG-
---DVYSYGIIVLEMITGKQPT-------------------DEIFQDGM-------D---
--LHNF----V------------------------ES---AF-------PD----Q----
-------IS-DILD----------PT-I-------T---------------E-----YCE
GEDPNHVVPE------------------ILTCAI-QMAKLGLMCTETS-PKDR------P
TMDDVYYDI
>LOC_Os11g41100
GS--GT-F-G-FVY----------KGQ-L----KFEARN---------------------
-------VAIKVF-------------------RLDRN-----GA----------------
----PN---N----------FFAECEALKNI-RHRNLIRVISL-CSTFDPS---------
GNEFKALILEF-RS-NGN-L-------ESWIH--------------------PKVYSQS-
-------------PQK------RL---------------------S--LG--SRIRIAVD
IAAALDYLHN-----------------R-------C--TP----SL--VHCDLKPSNVLL
DD--E---M-V-ACLSDFGLAK--F--LH---N------DIISL--------EN------
---------------------------SS------SS-----AVL-R-----GSIG----
----------------Y-IAP-E------------YG-L-----GCK----V---STEG-
---DVYSFGIIVLEMITGKRPT-------------------DEIFKDGM-------N---
--LHSL----V------------------------ES---AF-------PH----Q----
-------MN-DILE----------PT-L-------T---------------T-----YHE
GEEPNHDVLE------------------IQTCAI-QLAKLALLCTEPS-PKDR------P
TIDDVYAEI
>LOC_Os08g14940
GS--GS-F-G-NVY----------IGN-L--IID----Q------------N--------
LVP----VAIKVL-------------------NLDQR-----GA----------------
----SR---S----------FLSECDALRRI-RHRKLVKVITV-CSGLDQN---------
GDEFKALVLEF-IC-NGS-L-------DEWLH----------------------------
-----------ATSTTTSTSYRKL---------------------N--MV--ERLHIAVD
VAEALEYLHH-----------------H-------I--VP----PI--VHCDIKPGNILL
DD--D---M-V-AHVTDFGLAK--I--MH--------S--E-PR--------I-------
---------------------------QS------SS-----LVI-K-----GTIG----
----------------Y-VPP-E------------YG-A-----GSQ----V---SMDG-
---DIYSYGVLLLEIFTGRRPT-------------------DNFINGIT-------S---
--LVDY----V------------------------KM---AY-------PN----N----
-------LL-EILD----------AS---------A---------------T--------
------------------YNGNTQ--ELVELVIY-PIFRLGLGCCKES-PRER------M
KMDDVVKEL
>LOC_Os08g14990
GS--GS-F-G-NVY----------IGN-L--IID----Q------------N--------
LVP----IAVKVL-------------------NLSQR-----GA----------------
----SR---S----------FLTECDALRRI-RHRKLVKVITI-CSGSDQN---------
GDEFKALVLEF-IC-NGS-L-------DEWLH----------------------------
-----------ASTAAISTSYRRL---------------------N--LM--KRLHIALD
VAEALEYLHH-----------------H-------I--VP----PI--VHCDIKPSNILL
DD--D---M-V-AHVTDFGLAK--I--IN---I----A--E-PC--------K-------
---------------------------ES------SS-----FVI-K-----GTIG----
----------------Y-VAP-E------------YG-S-----GSP----V---SMDG-
---DIYSYGVLLLEMFTGRRPT-------------------DNFINGMA-------S---
--LIDY----V------------------------KT---AY-------PN----N----
-------LL-EILD----------TN---------A---------------T--------
------------------YNGNTQ--DMTQLVVY-PIFRLGLACCKES-PRER------M
KMDNVVKEL
>LOC_Os08g14950
GS--GS-F-G-HVY----------IGN-L--IID----Q------------N--------
LVP----VAIKVL-------------------NLSQR-----GA----------------
----SR---S----------FLTECDALRRI-RHRKLVKVITV-CSGSDQN---------
GDEFKALVLEF-IC-NGT-L-------DEWLH----------------------------
-----ANTTAVRRSYT------RI---------------------N--LM--KRLHIALD
VADALEYLHH-----------------H-------I--VP----PI--VHCDIKPSNILL
DD--D---L-V-AHVTDFGLAR--I--MN---I----A--E-PF--------K-------
---------------------------ES------SS-----FVI-K-----GTIG----
----------------Y-VAP-E------------YG-S-----GSQ----V---SMDG-
---DIYSYGVLLLEMFTGRRPT-------------------DNFNYGTT-------S---
--LVDY----V-------------------------A---AY-------PN----N----
-------IL-EILD----------AS---------A---------------T--------
------------------YNGNTQ--DIIELVVY-PIFRLGLACCKES-PRER------M
KMNDVVKEL
>LOC_Os10g19160
GR--GS-F-G-SVY----------RGN-L----T----C------------G--------
--SNVITVAVKVL-------------------DLHQT-----RA----------------
----AR---S----------FMSECNALKRI-RHRNLVRIITV-CDSLDNN---------
GDEFKALVLEF-IS-NGN-L-------DTWLH-------------------P-----ST-
----ENTSY----IPG------KL---------------------S--LM--QRLNIALD
VAEALEYLHH-----------------H-------I--SP----SI--AHCDIKPSNVLL
DK--D---M-T-AHIGDFSLAR--I-----------------MS--------AE------
---------------------------AEGQCLGESS-----SVGIK-----GTIG----
----------------Y-LAP-E------------YG-M-----GTE----I---SREG-
---DIYSYGVLLLEMLTGRRPT-------------------DTMFHDDM-------S---
--LPKY----V------------------------EM---AY-------PD---------
-------NLLEIMD----------NA-I--------------------------------
------------------PQDGNS--QDIVDWFIAPISRIGLACCRDS-ASQR------M
RMNEVVKEL
>LOC_Os10g18990
GR--GS-F-G-YVY----------KGN-L----T----S------------G--------
--VNSATVAMKVL-------------------DLRQK-----GQ----------------
----TQ---G----------FFAECDALRRI-QHRKLVKVVTV-CDSLDYN---------
GNEFKAIVLEF-IS-NRS-L-------DTWLK-------------------------TG-
--N----------KVG------TL---------------------S--LI--QRLNIILD
VAQALEYLHN-----------------H-------I--EP----PI--VHCDIKPSNILL
DE--D---M-V-AHVSDFGLAK--I-----------------MS--------VD------
---------------------------ASRQSLGESI-----SNGVR-----GSIG----
----------------Y-LAP-E------------YG-M-----GAE----I---SARG-
---GVYSYGVLVLQMLTGKEPT-------------------DAIYDGTT-------S---
--LPKY----V------------------------EM---TY-------PD---------
-------KLSPIVD----------AAII--------------------------------
------------------ANSGGG--QETINMFIVPVAKIGLACCRDN-ASQR------M
NFGEIVKEL
>LOC_Os02g42370
GT--GS-Y-G-SVY----------RGK-L--FDE----T------------G--------
--ENENLIAVKVL-------------------KLQTP-----GA----------------
----LK---S----------FTAECEAMKNL-RHRNLVKIVTA-CSSMDFN---------
GNDFKAIVFDF-MP-NGC-L-------EEWLH-------------------P-----QI-
--D-NQLE------ER------HL---------------------N--LV--HRVGILFD
VACALDYLHF-----------------H-------G--TT----PV--VHCDLKPSNVLL
DA--D---M-V-AHVGDFGLAK--I--L--------------SS--------QP------
---------------------------ST------SS-----MGF-R-----GTIG----
----------------Y-APP-E------------YG-A-----GNM----V---STHG-
---DIYSYGILVLEMITGRRPT-------------------DNTCEQGF-------S---
--LRKC----V------------------------EM---AL-------NN----R----
-------AM-DILD----------VE-L-------V------------------------
---------TELENAPPATSMDGP--SERVNSLI-SLLKLGLLCSGEM-PLSR------M
STKDIIKEL
>LOC_Os11g36200
GS--GT-F-G-TVF----------KGN-I--SAQ----D------------G--------
--ENTSLVAIKVL-------------------KLQTP-----GA----------------
----LK---S----------FSAECEALRDL-RHRNLVKIITV-CSSIDNR---------
GNDFKAIVLDF-MS-NGS-L-------EGWLH-------------------P-----DK-
--N-DQTD------QR------YL---------------------S--LL--ERVCVLLD
VAYGLDYLHC-----------------H-------G--PT----PV--VHCDLKSSNVLL
DA--D---M-V-AHVGDFGLAK--I--L--------------VE--------GS------
---------------------------SM--FQQSTS-----SMGFR-----GTIG----
----------------Y-AAP-E------------YG-A-----GNM----V---STNG-
---DIYSYGILVLETVTGKKPA-------------------GSEFRQGL-------S---
--LREY----V------------------------KS---GL-------ED---------
-------EVMEIVD----------MR-L--------------------------------
--------CMDLTNGIPTGNDATY--KRKVECIV-LLLKLGMSCSQEL-PSSR------S
STGDIVKEL
>LOC_Os11g36170
GS--GS-F-G-SVY----------KGK-L--NIQ----D---------------------
------HVAVKVL-------------------KLENP-----KA----------------
----LK---S----------FTAECEALRNM-RHRNLVKIVTI-CSSIDNR---------
GNDFKAIVYDF-MP-SGS-L-------EDWIH----------------------------
------------PETNDPADQRHL---------------------N--LH--RRVTILLD
VACALDYLHR-----------------H-------G--PE----PV--VHCDVKSSNVLL
DS--D---M-V-AHVGDFGLAR--I--LV---D----G--T--S--------LI------
--------Q----Q-------------ST------SS-----MGF-R-----GTIG----
----------------Y-AAP-E------------YG-V-----GHI----A---STHG-
---DIYSYGILVLEIVTGKRPT-------------------DSTFRPDL-------G---
--LRQY----V------------------------EL---GL-------HG----R----
-------VT-DVVD----------TK-L-------I---------------L--------
--------DSE-NWLNSTNNSPCR--RITE-CIV-SLLRLGLSCSQVL-PLSR------T
PTGDIIDEL
>LOC_Os11g35500
GS--GS-F-G-SVY----------KGE-F--DSQ----D------------G--------
--EITSLVAVKVL-------------------KLETP-----KA----------------
----LK---S----------FTSECETLRNT-RHRNLVKIVTI-CSSIDNR---------
GNDFKAIVYDF-MP-NGS-L-------EDWLH----------------------------
------------PETNDQAEQRHL---------------------T--LH--QRVTILLD
VACALDHLHF-----------------H-------G--PE----PI--VHCDIKSSNVLL
DA--D---M-V-AHVGDFGLAR--I--LIEGSS---------LM--------QQ------
---------------------------ST------SS-----MGI-R-----GTIG----
----------------Y-AAP-E------------YG-V-----GNT----A---STHG-
---DIYSYGILVLETVTGMRPA-------------------DSTFRTGL-------S---
--LRQY----V------------------------EP---GL-------HG----R----
-------LM-DVVD----------RK-L-----------------------G--------
---------LDSEKWLQARDVSPC--SSITECLV-SLLRLGLSCSQEL-PSSR------T
QAGDVINEL
>LOC_Os11g36160
GS--GS-F-G-SVY----------KGE-L--DSQ----H------------G--------
--ESTSSVAVKVL-------------------KLETP-----KA----------------
----VK---S----------FTAECEALRNM-RHRNLVKIVTI-CSSIDNK---------
GNDFKAIVYDF-MP-NGS-L-------EDWLH-------------------P-----ET-
--NCDQAE------QR------HL---------------------N--LH--QRVNILLD
VACALDYLHC-----------------L-------G--PE----SV--VHCDIKSSNVLL
DA--D---M-V-AHVGDFGLAR-----IL---V----KESS-LM--------QQ------
---------------------------ST------SS-----MGF-R-----GTIG----
----------------Y-AAP-E------------YG-V-----GNI----A---STHG-
---DIYSYGILVLETVSGKRPT-------------------DTTFGPGL-------S---
--LRQY----V------------------------EP---GL-------HG----R----
-------LM-DVVD----------RK-L-------V------------------------
---------LDSKSWVQTPDISPC--KEINECLV-SLLRLGLSCSQEL-PSSR------M
QTGDVISEL
>LOC_Os11g36140
GS--GT-F-G-SVY----------KGK-I----D-----------------G-------Q
TDESAEYIAVKVL-------------------KLQTP-----GA----------------
----HK---S----------FVAECEALKNL-RHRNLVKVITA-CSSIDTR---------
GYDFKAIVFDF-MP-NGS-L-------EDWLH-------------------P-----KP-
--V-DQTE------MK------YL---------------------G--LV--QRVTILLD
VAYALDYLHC-----------------R-------G--PA----PV--VHCDIKSSNVLL
DS--D---M-V-AHVGDFGLAK--I--L--------------AE--------GS------
---------------------------SS--LQHSTS-----SMGFR-----GTIG----
----------------Y-AAP-E------------YG-A-----GNI----V---STNG-
---DIYSYGILVLETVTGKRPT-------------------DNRFRQGL-------S---
--LREY----V------------------------EQ---AL-------HG---------
-------ETMDIVD----------SQ-L--------------------------------
---------TLELENECALQDSSY--KRKIDCLI-SLLRLGVSCSHEL-PLSR------M
RTTDIVNEL
>LOC_Os11g36090
GS--GS-F-G-SVY----------KGE-I----N--NQA------------G--------
ESKD---IAVKVL----------------------KL-----QT--------------PG
A---LK---S----------FIAECEALRNL-WHRNLVKIITA-CSSIDNS---------
GNDFKAIVFEF-MP-NGS-L-------DGWLH----------------------------
------------PDNNDHTEQRYL---------------------N--IL--ERVSILLD
VAYALDYLHC-----------------H-------G--PA----PV--IHCDIKSSNVLL
DS--D---M-V-ARVGDFGLAR--I--L--------------DE----------------
---------------------------QN--SVFQPS---TNSILFR-----GTIG----
----------------Y-AAP-E------------YG-A-----GNT----V---STQG-
---DIYSYGILVLETVTGKRPS-------------------DSEFTQGL-------S---
--LCES----V------------------------SL---GL-------HG----K----
-------VM-DIVD----------NK-L--------------------------------
-------CLGIDQHDPETTDDFSS--KQKIDCLI-SLLRLGLSCSQEM-PSSR------L
STGDIIKEL
>LOC_Os11g36150
GS--GS-F-G-SVY----------KGE-L--VAQ----I------------G--------
--ESPYYVAVKVL-------------------KLQTS-----GA----------------
----LK---S----------FAAECNALRNL-RHRNLVKIITA-CSSIDNS---------
GNDFKAIVFDF-MP-NGS-L-------EGWLH----------------------------
------------PDKDDQIDHKYL---------------------N--LL--ERVGILLD
VANALDYLHC-----------------H-------G--PT----PV--VHCDLKPSNVLL
DA--E---M-V-AHLGDFGLAK--I--LV-------------EG--------NS------
---------------------------LL---QQSTS-----SMGFR-----GTIG----
----------------Y-APP-E------------YG-A-----GNT----V---STLG-
---DIYSYGILVLEMVTGKRPI-------------------DNKSIQGL-------S---
--LREY----V------------------------EL---GL-------HG----K----
-------MM-DVVD----------TQ-L-------F------------------------
---------LGLENEFQTADDSSC--KGRINCLV-ALLRLGLYCSQEM-PSNR------M
LTGDIIKEL
>LOC_Os11g36190
GS--GS-F-G-SVY----------KGE-L----DKQSGQ------------S--------
KDI----IAVKVL-------------------KLQTP-----GA----------------
----LK---S----------FTAECEALRNL-RHRNLVKIITA-CSSIDNS---------
GNDFKAIVFDF-MP-SGN-L-------EGWLH-------------------P-----AT-
--N----------NPK------YL---------------------N--LL--QRVGILLD
VANALDYLHC-----------------H-------G--PT----PV--VHCDLKPSNVLL
DA--E---M-V-AHVGDFGLAK-IL-----------------FE----------------
---------------------------GNSLLQQSTS-----SMGLR-----GTIG----
----------------Y-APP-E------------YG-A-----GNT----V---STQG-
---DIYSYGILVLETVTGKRPT-------------------DKKFIQGL-------S---
--LREY----V------------------------EL---GL-------HG---------
-------KMMDVVD----------TQ-L--------------------------------
------------SLHLENELRTTDEYKVMIDCLV-SLLRLGLYCSQEI-PSNR------M
STGDIIKEL
>AT5G20480
GS--GN-F-G-NVF----------KGL-L----------------------G--------
--PENKLVAVKVL-------------------NLLKH-----GA----------------
----TK---S----------FMAECETFKGI-RHRNLVKLITV-CSSLDSE---------
GNDFRALVYEF-MP-KGS-L-------DMWLQ-------------------L-----ED-
--L-ERVND----HSR------SL---------------------T--PA--EKLNIAID
VASALEYLHV-----------------H-------C--HD----PV--AHCDIKPSNILL
DD--D---L-T-AHVSDFGLAQ--L-----------------LYKYDRESFLNQ------
---------------------------FS-------------SAGVR-----GTIG----
----------------Y-AAP-E------------YG-M-----GGQ----P---SIQG-
---DVYSFGILLLEMFSGKKPT-------------------DESFAGDY-------N---
--LHSY----T------------------------KS---IL-------SGCTSSG----
-------GS-NAID----------EG-L-------R------------------------
-----------------------------------LVLQVGIKCSEEY-PRDR------M
RTDEAVREL
>AT3G47110
GS--GN-F-G-AVF----------KGF-L----------------------G--------
--SKNKAVAIKVL-------------------NLCKR-----GA----------------
----AK---S----------FIAECEALGGI-RHRNLVKLVTI-CSSSDFE---------
GNDFRALVYEF-MP-NGN-L-------DMWLH----------------------------
------PDEIEETGNP----SRTL---------------------G--LF--ARLNIAID
VASALVYLHT-----------------Y-------C--HN----PI--AHCDIKPSNILL
DK--D---L-T-AHVSDFGLAQ--L--LL---K----F--D-RD--------TF------
--------H----I-------------QF------SS-----AGV-R-----GTIG----
----------------Y-AAP-E------------YG-M-----GGH----P---SIMG-
---DVYSFGIVLLEIFTGKRPT-------------------NKLFVDGL-------T---
--LHSF----T------------------------KS---AL-------QK----R----
------QAL-DITD----------ET-I-------L---------------R--------
-----------------GAYAQHF--NMVE-CLT-LVFRVGVSCSEES-PVNR------I
SMAEAISKL
>AT3G47580
GS--GS-F-G-TVF----------KAL-L----P----T------------E--------
SKI----VAVKVL-------------------NMQRR-----GA----------------
----MK---S----------FMAECESLKDT-RHRNLVKLLTA-CASTDFQ---------
GNEFRALIYEY-LP-NGS-V-------DMWLH----------------------------
----------PEEVEEIRRPPRTL---------------------T--LL--ERLNIVID
VASVLDYLHV-----------------H-------C--HE----PI--AHCDLKPSNVLL
ED--D---L-T-AHVSDFGLAR--L--LL---K----F--D-KE--------SF------
--------L----N-------------QL------SS-----AGV-R-----GTIG----
----------------Y-AAP-E------------YG-M-----GGQ----P---SIHG-
---DVYSFGVLLLEMFTGKRPT-------------------DELFGGNL-------T---
--LHSY----T------------------------KL---AL-------PE----K----
-------VF-EIAD----------KA-I-------L---------------H--------
-----------------IGLRVGF--RTAE-CLT-LVLEVGLRCCEEY-PTNR------L
ATSEVAKEL
>AT3G47570
GS--GS-F-G-TVY----------KALLL----T----E---------------------
KKV----VAVKVL-------------------NMQRR-----GA----------------
----MK---S----------FMAECESLKDI-RHRNLVKLLTA-CSSIDFQ---------
GNEFRALIYEF-MP-NGS-L-------DMWLH----------------------------
----------PEEVEEIHRPSRTL---------------------T--LL--ERLNIAID
VASVLDYLHV-----------------H-------C--HE----PI--AHCDLKPSNVLL
DD--D---L-T-AHVSDFGLAR--L--LL---K----F--D-EE--------SF------
--------F----N-------------QL------SS-----AGV-R-----GTIG----
----------------Y-AAP-E------------YG-V-----GGQ----P---SING-
---DVYSFGILLLEMFTGKRPT-------------------NELFGGNF-------T---
--LNSY----T------------------------KS---AL-------PE----R----
-------IL-DIVD----------ES-I-------L---------------H--------
-----------------IGLRVGF--PVVE-CLT-MVFEVGLRCCEES-PMNR------L
ATSIVVKEL
>AT3G47090
GS--GS-F-G-TVF----------KAL-L----Q----T------------E--------
NKI----VAVKVL-------------------NMQRR-----GA----------------
----MK---S----------FMAECESLKDI-RHRNLVKLLTA-CASIDFQ---------
GNEFRALIYEF-MP-NGS-L-------DKWLH-------------------P-----EE-
--V-EEIHR----PSR------TL---------------------T--LL--ERLNIAID
VASVLDYLHV-----------------H-------C--HE----PI--AHCDLKPSNILL
DD--D---L-T-AHVSDFGLAR--L--LL---K----F--D-QE--------SF------
--------F----N-------------QL------SS-----AGV-R-----GTIG----
----------------Y-AAP-E------------YG-M-----GGQ----P---SIHG-
---DVYSFGVLVLEMFTGKRPT-------------------NELFGGNF-------T---
--LNSY----T------------------------KA---AL-------PE----R----
-------VL-DIAD----------KS-I-------L---------------H--------
-----------------SGLRVGF--PVLE-CLK-GILDVGLRCCEES-PLNR------L
ATSEAAKEL
>LOC_Os12g42520
GV--GS-F-G-SVY----------KGV-V----------------------G--------
--SEEEEVAIKVL-------------------NLLQH-----GA----------------
----ER---S----------FLAECEALRSV-RHRNLVKIITA-CSTVDHY---------
GNDFKALVYEF-MP-NRD-L-------DKWLH-------------------P-----TI-
--D-DDDES----FSR------VL---------------------T--MS--ERLRIALD
VAEALDYLHR-----------------H-------G--QV----PI--VHCDLKPSNVLL
DN--D---M-V-AHVGDFGLSR--F--VL---G----T--N-NN--------SI------
--------Q----Y-------------SS------IS-----AGI-K-----GTVG----
----------------Y-IPP-E------------YG-M-----GGE----I---SVEG-
---DVYSYGILLLEMFTAKRPT-------------------DDLFQGSR-------S---
--IRSY----V------------------------AT---AY-------PD----R----
-------AM-EIVD----------QA-M-------L---------------Q--------
----------------LKEKDMFE--KKTEGCIM-SVLRVALQCTEDS-PRAR------M
LTGYVIREL
>LOC_Os02g12440
GV--GS-F-G-AVY----------QGR-I--GIS----D------------Q--------
QLV----VAVKVL-------------------NLQQA-----GA----------------
----YR---S----------FDAECEALRCI-RHRNLVKILTV-CSGIDFQ---------
GSDFKALVFEF-LP-NGN-L-------DQWLH----------------------------
------KHLEEEGEPK------VL---------------------N--LV--ERLQIAID
VASALEYLHQ-----------------H-------K--PC----PI--VHCDLKPSNILL
DN--D---M-V-AHVGDFGLAR--F--LH---Q----E--H-SN--------SS------
--------D----K-------------ST------GW-----NAI-R-----GTIG----
----------------Y-VAP-E------------YG-L-----GNE----V---SIHG-
---DVYSYGILLLEMFTGKRPT-------------------NSEFGDVL-------T---
--LHEY----V------------------------ET---AL-------PD----Q----
-------TT-SVID----------QS-L-------L---------------D--A-----
--------TWNSEGTAQKYHDIEE--IRTE-CIV-SILKVGILCSKEI-PTDR------M
QIGDALREL
>LOC_Os02g12450
GV--GS-F-G-SVY----------KGR-M--TIQ----D------------Q--------
EVT----VAVKVL-------------------NLQQR-----GA----------------
----SQ---S----------FIAECEALRCV-RHRNLVKILTV-CSSIDIQ---------
GHDFKALVYEF-MP-NGN-L-------DQWLH----------------------------
------QHLEENGEDK------VL---------------------N--II--KRLDIAID
VVSALDYLHQ-----------------H-------R--PL----PI--IHCDLKPSNILL
DS--E---M-V-AHVGDFGLAR--V--LH---Q----D--H-SD--------ML------
--------E----K-------------SS------GW-----ATM-R-----GTIG----
----------------Y-AAP-E------------YG-L-----GNE----V---SILG-
---DVYSYGILLLEMFTGKRPT-------------------GTEFREAL-------S---
--LHNY----V------------------------KM---AL-------PD----N----
-------VI-DIAD----------QH-L-------L---------------S--E-----
--------NNDGEEINSDGKRTRD--TRIA-CIT-SILQIGVSCSKES-PADR------M
HIGEALKEL
>LOC_Os02g12420
GA--GS-F-G-SVY----------KGR-M--TNN----D---------------------
QQV----VAVKVL-------------------NLTQR-----GA----------------
----SQ---S----------FMAECETLRCV-RHRNLVKILTV-CSSIDFQ---------
GNEFKAIVYEY-LP-NGN-L-------DQWLH----------------------------
---------PNIMGQS---EHKAL---------------------D--LT--ARLRIAID
VASSLEYLHQ-----------------Y-------K--PS----PI--IHCDLKPSNVLL
DS--D---M-V-AHVSDFGLAR--F-----------------LH--------QE------
---------------------------SE---KSSGW-----ASM-R-----GTVG----
----------------Y-AAP-E------------YG-I-----GNE----V---SIQG-
---DVYSYGILLLEMFTRKRPT-------------------DDEFGEAV-------G---
--LRKY----V------------------------QM---AL-------PD----N----
-------AA-NVLD----------QQ-L-------LPETEDGGAIKSNSYNG--------
-----------------------K--DLRITCVT-SVMRIGISCSEEA-PTDR------V
QIGDALKEL
>LOC_Os02g12400
GA--GS-F-G-SVY----------KGR-MKINDQ--------------------------
QVA----VAVKVF-------------------NLKQR-----GS----------------
----SK---S----------FAAECETLRCV-RHRNLVKVLTV-CSSIDFQ---------
GRDFKAIVYKF-LP-NRN-L-------DQWLH-------------------------QNI
MED----------GEH-----KAL---------------------D--LI--TRLEIAID
VASSLEYLHQ-----------------Y-------K--AS----PI--IHCDLKPSNVLL
DD--E---M-V-AHVGDFGLAR--F--LH---Q---------DP--------EQ------
---------------------------SS------GW-----ASM-R-----GTTG----
----------------Y-AAP-E------------YG-L-----GNE----V---SIHG-
---DVYSYGILLLEMFSGKRPT-------------------DSEFGESL-------G---
--LHNY----V------------------------NM---AL-------PD----R----
-------TA-SVID----------LS-L-------L--------------EE--------
---------TVDGEAKTSKSNQTR--EMRIACIT-SILHVGVSCSVET-PTDR------M
PIGDALKEL
>LOC_Os01g05870
GK--GS-Y-G-VVY----------KCT-L--FDE--------------------------
EIV----VAVKVF-------------------NLERS-----GS----------------
----TR---S----------FLAECDALRSV-RHRCLLKIITC-CSSINNQ---------
GQDFKALVFEF-MP-NGS-L-------NGWLH-------------------------PK-
-------------SDM-PIADNTL---------------------S--LT--QRLDIAVD
IVDALEYLHI-----------------H-------C--QP----PI--VHCDLKPSNILL
AE--D---M-S-ARVGDFGISR--I-----------------LT--ES--A-SK------
---------------------------TQ---QNSSN-----TIGIR-----GSIG----
----------------Y-VAP-E------------YG-E-----GSA----V---STLG-
---DVYSLGILLLEMFTGMSPT-------------------DDMFRDSL-------D---
--LHSF----S------------------------EA---AH-------PD----R----
-------IL-EIAD----------PT-L-------W------------------------
-------VHVDAED------SITR--SRMQECLI-SVIGLGLSCSKHQ-PKER------M
PIQDAALKM
>LOC_Os01g05940
GK--GR-Y-G-SVY----------RCT-L--DNE----D------------A--------
--L----VAVKVF-------------------DLQQL-----GS----------------
----SK---S----------FEAECEALRRV-RHRCLIKIITC-CSSIDPQ---------
GQEFKALVLEF-MP-NGS-L-------DGWIH-------------------------PK-
-------------SSK-CSPSNTL---------------------S--FS--QRLNIVID
IFEAMDYLHN-----------------H-------C--QP----SI--IHCDMKPSNILL
AE--D---M-N-AKVGDFGISK--I-----------------LP--KS--I-TK------
---------------------------IH---LNSKS-----SIGIR-----GSIG----
----------------Y-IAP-E------------YG-E-----GSA----A---SKLG-
---DIYSLGIILLEMFTGTSPT-------------------DDMFKDSL-------N---
--LHEF----A------------------------TA---AF-------PD----R----
-------AL-EIAD----------QT-I-------W------------------------
-------LH-ETNYTDATDASMTR--GIIQQSLV-SLFGLGISCSKQQ-PRER------M
VLADAVSKI
>LOC_Os01g05960
GK--GS-Y-G-SVY----------RCT-L--EDE-----------------G--------
A-I----VAVKVF-------------------NLRQS-----GS----------------
----AK---S----------FEVECEALRRV-RHRCLIKIITC-CSSINPQ---------
GHEFKALVFEY-MP-NGS-L-------DGWLH-------------------------PV-
-------------SGN-PTSSNTL---------------------S--LS--QRLGIAVD
ILDALDYLHN-----------------H-------C--QP----PI--IHCDLKPSNILL
AE--D---M-S-AKVGDFGISR--I-----------------LP--ES--I-VK------
---------------------------AL---QHSDS-----IVGIR-----GSIG----
----------------Y-IPP-E------------YG-E-----GSA----V---SRLG-
---DIYSLGILLLEIFTGRSPT-------------------DDMFKDSV-------D---
--LHKF----A------------------------SA---AF-------PG----R----
-------VL-DIAD----------RT-I-------W------------------------
-------LHEEAKNKDITDASITR--SIVQDCLV-SVLRLGISCSKQQ-AKDR------M
LLADAVSKM
>LOC_Os01g05980
GK--GR-Y-G-SVY----------KCT-L--QDE-----------------G--------
E-P----VAIKVF-------------------DLKQL-----GS----------------
----SR---S----------FQAECEALRRV-RHRCLTKIITC-CSSIDPQ---------
GQEFKALVFEY-MP-NGS-L-------DSWLH-------------------------PT-
-------------SSN-PTPSNTL---------------------S--LS--QRLSIVVD
ILDALDYLHN-----------------S-------C--QP----PI--IHCDLKPSNILL
AE--D---M-S-AKVGDFGISK--I-----------------LP--KS--T-TR------
---------------------------TL---QYSKS-----SIGIR-----GSIG----
----------------Y-IAP-E------------YG-E-----GSA----V---TRAG-
---DTYSLGILLLEMFNGRSPT-------------------DDIFRDSM-------D---
--LHKF----V------------------------AA---SF-------LE----S----
-------AM-NIAD----------RT-I-------W------------------------
-------LHEEANDTDGTNASTKR--RIIQQCLV-SVLRLGLSCSKQQ-PRDR------M
LLPDAASEI
>LOC_Os01g05640
GK--GR-Y-G-SVF----------RCT-L----D----D------------E--------
SAL----VAVKVF-------------------DLQQS-----GS----------------
----SK---S----------FEAECEALRRV-RHRCLIKIITC-CSSIGPQ---------
GQEFKALVFEF-MP-NGS-L-------DGWIH----------------------------
------------PKSSNLTPSNTL---------------------S--LS--QRLNIAVD
IFDALDYLHN-----------------H-------C--QP----PI--IHCDLKPSNILL
SE--D---K-S-AKVGDFGISR--I-----------------LP--KS--S-TK------
---------------------------TL---QSSKS-----SIGIR-----GSIG----
----------------Y-IAP-E------------YG-E-----GST----I---TRAG-
---DTYSLGILLLEMFTGRSPT-------------------DDIFRDSM-------D---
--LHKF----V------------------------AA---SF-------LH----Q----
-------PL-DIAD----------PT-I-------W------------------------
-------LHEEENVADVKNESIKT--RIIQQCLV-SVLRLGISCSKQQ-PRER------M
MLAEAVSEM
>LOC_Os11g29790
GR--GR-Y-G-SVY----------KCGLL--LKS-----------------M--------
MTT----VAVKVF-------------------DLQQS-----GS----------------
----SK---S----------FLAECEALSKI-RHRNLINVITC-CSSTDIK---------
QNDFKAIVFEF-MP-NGS-L-------DRWLH-------------------------LD-
-------------VTA-SQPPQGL---------------------T--LI--QRLNIAVD
VADALDYLHN-----------------N-------C--DP----PI--VHCDLKPSNILL
DE--D---L-V-AHVGDFGLAK--I-----------------LADS---EGEQP------
---------------------------IN-----SKS-----SIGIR-----GTIG----
----------------Y-VAP-E------------YG-E-----GGQ----V---SPCG-
---DAYSFGIVILELFTGMVPT-------------------HDMFRDGL-------T---
--LQKH----V------------------------KN---VF-------PG---------
-------ILMKIVD----------PI-L-------L--------------SI--------
---------EGVYTSNLPPGRNAM--EHMNHAIL-SIMKIALSCSRQA-PTER------M
RIRDAAADL
>LOC_Os10g22890
GT--GR-Y-G-SVY----------KGT-M----R--FKN------------S--------
--VSD--VAVKVF-------------------DLEQS-----GS----------------
----SK---S----------FVAECKALSKI-QHRNLVGVITC-CSCPNLN---------
QNDFKALVFEF-MP-YGS-L-------DRWIH-------------------------PD-
-------------IDP-SSPVEVL---------------------T--LM--QRLNIALD
IGAALDYLHN-----------------N-------C--QP----AI--VHCDLKPSNILL
GD--G---M-V-AHVGDFGLAK--I-----------------LTDP---EGEQL------
---------------------------IN-----SKS-----SVGIM-----GTIG----
----------------Y-VAP-E------------YG-E-----GGQ----I---SPYG-
---DVYSFGILLLEMFTGKAPT-------------------HDMFSDGL-------T---
--LQKY----A------------------------EM---AY-------PE---------
-------LLIDIVD----------PL-M-------L--------------SV--------
---------E-----------NAS--GEINSVIT-AVTRLALVCSRRR-PTDR------L
CMREVVAEI
>LOC_Os06g45630
GA--GK-Y-G-SVY----------RGT-LSLKTK----G------------EFAREDAV-
-------VAVKVL-------------------DLRQV-----GA----------------
----SK---T----------FMAECEALRSV-KHRNLINIVTC-CSSIDME---------
GNEFRALVFDF-MP-NYS-L-------DRWLH----------------------------
-------RAKHTETGKWCGGAGGL---------------------G--VI--QRLDVAVD
IADALNYLHN-----------------S-------C--NP----PI--IHCDLKPSNVLL
GE--D---M-T-ACIGDFGLAK--L-----------------LL--------DP------
---------------------------AS---HGAAA-----ANTESTIGIRGTIG----
----------------Y-VAP-E------------YG-T-----TGM----V---TASG-
---DVYSFGITLLEIFSGKAPT-------------------DGELRDGL-------T---
--LPEF----V------------------------AG---AF-------PD----N----
-------IE-EILD----------VA-L-------LLQAEELDGAASSTTSE--------
------------------EESEAR--VTVRDCLA-SAIRVGLSCSRRA-PYER------M
AMSVAADEM
>LOC_Os01g33950
GA--GK-Y-G-SVY----------RGN-L--SLP----S-------------------AV
NVV----VAVKVF-------------------TLQHA-----SS----------------
----SR---S----------FMAECEALRNV-KHRNLIKIITC-CSSMDSR---------
GNDFRALVFEF-MP-KYS-L-------DRWLH-------------------------PRI
HEQ----------THK-------L---------------------S--IA--QLLNIAVD
VADAIDHLHN-----------------N-------S--CP----TV--IHCDLKPSNILL
SA--D---W-T-AYVADFGLAK--L-----------------VG--------ES------
---------------------------IE---KSGLS-----AGDSSTVGIRGTIG----
----------------Y-VAP-E------------YG-A-----GGQ----A---SVVG-
---DAYSFGITLLEMFTGKAPT-------------------DNMFREGL-------T---
--LHLH----A------------------------EM---TL-------PE----K----
-------IS-EIID----------PA-L-------L--------------HV--------
------------------EQYDTD--AEILTCLS-SVIEVGVSCSKEN-PSER------M
DMKHAAAKL
>LOC_Os11g07230
GT--GR-Y-G-SVY----------MGKLF----H-----------------S--------
KCP----VAVKVF-------------------NLDIR-----GT----------------
----QR---S----------FISECNALRNL-RHRNIVRIITA-CSTVDSK---------
GNDFKALIYEF-MP-RGD-L-------YQVLY----------------------------
-----STCADENSSTS------HF---------------------G--LA--QRVSIVMD
IANALEYLHN-----------------H-------N--KG----II--VHCDLKPSNILL
DD--N---M-T-AHVRDFGLSR--F-----------------EI--YSMTS-SF------
---------------------------GC---S--TS-----SVAIS-----GTIG----
----------------Y-VAP-E------------CA-E-----SGQ----V---STAT-
---DVYSFGVVLLEIFIRRRPT-------------------DDMFNDGL-------S---
--IAKF----A------------------------EL---NL-------PD----R----
-------VL-QIVD----------PQ-L-------Q---------------Q--D-----
-----LETCQET-------PMAIK--KKLTDCLL-SVLSIGLSCTKSS-PSER------N
SMKEVAIEL
>LOC_Os11g07100
GR--GI-Y-S-HVY----------KGELF----Q-----------------G--------
RDV----VAVKVF-------------------SLETE-----GA----------------
----EH---S----------FITECNALRKV-RHRNLVPILTV-CSSLDTK---------
GNDFRALVYKL-IP-QGD-L-------YSLLH--------------------------S-
--TRDSENGF---TSN------II---------------------T--FS--QRLSIVVD
IADALEYLHH-----------------N-------N--QE----TV--VHCDIKPSNILL
DN--D---M-K-AYVGDFGLAR--L-----------------KA--DAAVP-SV------
---------------------------GD---SNSTS-----MIAIK-----GTIG----
----------------Y-VAP-E------------YA-S-----GGQ----V---STAA-
---DVYSFGIVLLEVFLRKGPT-------------------DDMFKDGL-------D---
--IAKF----V------------------------SM---NF-------PD----K----
-------IL-DIVD----------PV-L-------L---------------Q--D-----
----ELDCSKES-------PVAMK--EIFSEGLH-SVLNIGLCCTKQS-PYER------M
DMREVAAKL
>LOC_Os11g07060
GR--GR-Y-G-SVY----------KAQLF----Q-----------------G--------
RNV----VAVKVF-------------------SLETK-----GA----------------
----QK---S----------FIAECNALRNV-RHRNLVPILTA-CSTIDSR---------
GNDFKALVYKF-MT-RGD-L-------YELLY--------------------------S-
--TGDDENTS---TSN------HI---------------------T--LA--QRLSIIVD
VADALEYLHH-----------------N-------N--QG----TI--VHCDLKPSNILL
DD--N---M-T-AHVGDFGLAR--L-----------------KI--DSTAS-TS------
---------------------------AD---S--TS-----SIAIK-----GTIG----
----------------Y-IAP-E------------CASG-----GGQ----V---STVA-
---DVYSFGIILLEIFLRKRPT-------------------DNMFKDGL-------D---
--IAKY----V------------------------EM---NS-------PD----R----
-------TL-NIVD----------PE-L-------L---------------D--D-----
------KQLQEI-------PVTMK--EKCIECLV-SVLNTGLCCVKIS-PNER------M
AMQEVAARL
>LOC_Os11g07240
GK--GR-Y-G-YVY----------RGNLF----Q-----------------G--------
TNV----VAIKVF-------------------NLETM-----GA----------------
----QK---S----------FIAECNALRNV-RHRNLVPILTA-CSSIDPN---------
GNDFKALVYEF-MP-MGD-L-------YNLLY-------------------------APQ
CDS----------NLR------HI---------------------T--LA--QRIGIVAD
VADAMDYLHH-----------------N-------N--QG----TI--VHCDLKPSKILL
DD--N---M-T-AHVGDFGLVR--F-----------------NF--GSTTA-SL------
---------------------------GD---TNSTS-----SAAIK-----GTIG----
----------------Y-IAP-E------------CA-G-----GGQ----V---STAA-
---DVYSFGVVLLEIFIRRRPT-------------------DDMFKDGL-------T---
--IAKF----T------------------------EI---NI-------PD----K----
-------MQ-DIVD----------PQ-L-------A---------------Q--E-----
-----LGLCEEA-------PMADE--ESGARCLL-SVLNIGLCCTRLA-PNER------I
SMKEVASKM
>LOC_Os11g07260
GR--GR-Y-G-SVY----------QGKLF----P----E---------------------
RNL----VAVKVF-------------------NLETR-----GA----------------
----GK---S----------FIAECNALKNV-RHRNLITILTA-CSSIDSS---------
GNDFKALVYEF-MP-RGD-L-------HNLLY----------------------------
-------------STRDGNGSSNL------------------SYVS--LA--QRLNIAVD
VSDALAYLHH-----------------N-------H--QG----SI--VHSDLKPSNILL
DD--N---M-T-AHVGDFGLAA--F-----------------KS--DSAAS-SF------
---------------------------GD---SSLTS-----SFAIK-----GTIG----
----------------Y-VAP-E------------CA-G-----GGR----V---STAS-
---DIYSFGIVLLEIFIRRKPT-------------------DDMFKDGL-------S---
--ISKY----T------------------------EI---NF-------PD----K----
-------ML-QIVD----------PQ-L-------L---------------R--E-----
-----LDICQET-------SINVE--KNEVCCLL-SVLNIGLHCTKLV-PGER------M
SMQEVASKL
>LOC_Os11g07270
GR--GR-Y-G-SVY----------QGKLF----E-----------------G--------
RNV----VAVKVF-------------------NLETR-----GA----------------
----GK---S----------FIAECNALKNV-RHRNLVTILTA-CSSIDSA---------
GNDFKALVYEF-MP-QGD-L-------HNLLY--------------------------S-
--TRDGDGSS---NLR------NV---------------------S--LA--QRLSIAVD
VSDALAYLHH-----------------N-------H--QG----TI--VHSDIKPSHILL
ND--D---M-T-AHVGDFGLAR--F-----------------KS--DSATS-SF------
---------------------------VN---SNSTS-----SIAIK-----GTIG----
----------------Y-VAP-E------------CA-E-----DGQ----V---STAS-
---DVYSFGIVLLEIFIRKKPT-------------------DDMFKDGL-------S---
--IVKY----T------------------------EI---NL-------PE---------
-------ML-QIVD----------PQ-L-------L---------------Q--E-----
-----LHIWHET-------PTDVE--KNEVNCLL-SVLNIGLNCTRLV-PSER------M
SMQEVASKL
>LOC_Os07g14820
GE--GR-Y-S-SVY----------QGQSF----Q-----------------G--------
ITV----VAIKVF-------------------SLETR-----GA----------------
----QK---S----------FIAZCNALRNV-RHRNLVPILTA-CSSIDSS---------
GNDFKALVYKF-MP-RGD-L-------HKLLY--------------------------S-
--TPHDDRSS---NLC------SI---------------------S--LA--QRLNIVVD
VSDALAYLHH-----------------N-------H--QG----PI--IHCDLKPSNILL
DD--S---M-T-AHVGDFGLAR--F-----------------KI--DSKT--SL------
---------------------------GN---SVSTS-----SFTIN-----GTIG----
----------------Y-VAP-E------------CA-I-----GGQ----V---STAA-
---DVYSFGVVLLEIFIRKRPT-------------------DDMFKDGL-------S---
--IAKY----A------------------------DI---NI-------PD----R----
-------LL-QIVD----------PQ-L-------V---------------Q--E-----
-----LSLNQED-------PVATD--ENAAHCLL-SVLNIGLCCTKSS-PNER------I
SMQEVAAKL
>LOC_Os11g07250
GE--GR-Y-G-SVY----------QGQLF----Q----D---------------------
INV----VAIKVF-------------------SLETK-----GA----------------
----QK---S----------FIAECNALRNV-RHRNLVPVLTA-CSSIDSS---------
GNDFKALVYEF-MP-RGD-L-------HKLLY----------------------------
-------------STPHDETSSDL------------------CYIS--LA--QRLSIVVN
VSDALAYLHH-----------------X-------H--QG----TI--IHCDIKPTNILL
DD--N---M-T-AHVGDFGLAR--F-----------------KN--DSRQ--SF------
---------------------------GN---SHLTS-----SFAIN-----GTVG----
----------------Y-VAP-E------------CA-G-----GGQ----I---STAA-
---DVYSFGVVLLEIFIRRRPT-------------------DDMFKDGL-------S---
--IAKF----T------------------------EM---NI-------PD----K----
-------ML-QIVD----------PQ-L-------V---------------Q--E-----
-----LSLCKED-------SVIND--ENGAQCVL-SVLNIGLCCTDSA-PSKR------I
SMQEAADKL
>LOC_Os11g07140
GR--GR-Y-G-SVF----------VGK-LFQE-N----N---------------------
--V----VAVKVF-------------------SLETR-----GA----------------
----GK---S----------FIAECNALRNV-RHRNIVPILTA-CSSIDSK---------
GNDFKALVYEF-MS-QGD-L-------YNLLY--------------------------T-
--TRHDSNSS---KLN------HI---------------------S--LA--QRTSIVLD
VSSALEYLHH-----------------N-------N--QG----TI--VHCDLNPSNILL
DK--N---M-I-AHVGDFGLAR--F-----------------KI--DSSSP-SL------
---------------------------GD---SNLTS-----SLATR-----GTIG----
----------------Y-IAP-E------------CS-E-----GGQ----V---STAS-
---DVFSFGVVLLELFIRRRPI-------------------DDMFKDGL-------S---
--IAKH----V------------------------EM---NF-------PD----R----
-------IL-EIVD----------PQ-V-------Q---------------H--E-----
-----LDLCQET-------PMAVK--EKGIHCLR-SVLNIGLCCTNPT-PSER------I
SMQEAAAKL
>LOC_Os11g07200
GK--GR-F-S-CVY----------QGK-LFQ-CN----D---------------------
--V----VAVKVF-------------------SLETR-----GA----------------
----QK---S----------FIAECNALRNV-RHRNLVPILTA-CSSIDSK---------
GNDFKALVYKF-MP-GGD-L-------HKLLY--------------------------S-
--NGGDGDAP---HQN------HI---------------------T--LA--QRINIMVD
VSDALEYLHH-----------------S-------N--QG----TI--VHCDLKPSNILL
DD--N---M-V-AHVGDFGLAR--F-----------------KF--DSTTS-SL------
---------------------------SY---LNSTS-----SLVIK-----GTIG----
----------------Y-IAP-E------------CS-D-----GGQ----V---STAS-
---DVYSFGVVLLEIFIRRRPT-------------------DDMFMDGL-------S---
--IAKY----T------------------------AI---NF-------PD----R----
-------IL-EIVD----------PK-L-------Q---------------Q--ELIPCS
TDKEDLDPCQEN-------PIAVE--EKGLHCLR-SMLNIGLCCTKPT-PGER------I
SMQEVAAKL
>LOC_Os07g03000
GR--GS-Y-G-SVY----------KGT-L----T----Q------------E--------
NMV----VAVKVF-------------------HLDMQ-----GA----------------
----DR---S----------FMTECKALRSI-RHRNLLPVLTS-CSTIDNV---------
GNDFKALVYKF-MP-NGN-L-------DTWLH-------------------------PAS
GTN----------ASN------QL---------------------S--LS--QRIKIAVD
IADALQYLHH-----------------D-------C--EN----PI--IHCDLKPSNVLL
DD--D---M-T-AHLGDFGIAH--F-----------------YL--KSKSP-AV------
---------------------------GD---SSSIC-----SIGLK-----GTIG----
----------------Y-IAP-E------------YA-G-----GGF----L---STSG-
---DVYSFGVVLLELLTGKRPT-------------------DPLFCNGL-------S---
--IVSF----V------------------------ER---NY-------PD----V----
-------ID-HIID----------TY-L-------R---------------K--D-----
-----LKELAPA-------MLDEE--KAAYQLLL-DMLGVALSCTRQN-PSER------M
NMREAATKL
>LOC_Os02g40240
GK--GS-Y-G-TVY----------RGK-L----K----E------------C--------
KLE----VAVKVF-------------------DLEMR-----GA----------------
----ER---S----------FISECEALRSI-QHRNLLPIITA-CSTVDST---------
GNVFKALVYEY-MP-NGN-L-------DTWIH----------------------------
--D----------KEG-GKAPGRL---------------------G--LR--QTISICVN
IADALDYLHH-----------------E-------C--GR----TT--IHCDLKPSNILL
AD--D---M-N-ALLGDFGIAR--F-----------------YI--DSWST-ST------
---------------------------G------SNS-----TVGVK-----GTIG----
----------------Y-IPP-E------------YA-G-----GGH----P---STSG-
---DVYSFGIVILELITGKRPT-------------------DPMFKDGL-------D---
--IISF----V------------------------ES---NF-------PH----Q----
-------IF-QVID----------AR-L-------A---------------E--K-----
-----SMDSNQT-------NMTLE--NAVHQCLI-SLLQLALSCTRKL-PSDR------M
NMKQIANKM
>LOC_Os02g40200
GR--GS-Y-S-SVY----------RAK-L----A----P------------T--------
KLQ----VALKVF-------------------DLEVR-----CA----------------
----DK---S----------FLSECEVLRSI-RHRNLLPVLTA-CSTIDNS---------
GNAFKALIYEY-MP-NGN-L-------NMWLH---------------------------K
QFASV--------ASK------CL---------------------S--LA--QRVNIAVD
IANALSYLHH-----------------E-------C--ER----SI--VHCDLKPTNILL
DD--D---M-N-AYLGDFGISN--L-----------------VI--ESRVT-SL------
---------------------------GH---SSPNS-----SIGLK-----GTIG----
----------------Y-IAP-E------------YA-Q-----CGH----A---STYG-
---DVYSFGIVLLEMLTGKRPT-------------------DPMFENEL-------N---
--IVNF----V------------------------EK---NF-------PE----Q----
-------IP-QIID----------AQ-L-------Q---------------E--E-----
-----R-KRFQA-------TAKQE--NGFYICLL-SVLQVALSCTRLI-PRER------M
NTREIAIKL
>119860
GT--GA-S-S-TVY----------KGR-L--ARD-----------------G--------
K-C----VAIKVF---------------------RPR-----KD----------------
----DW---N----------SATEIEALSRI-KHRNLVRFLGV-CW--------------
EDDCKALVFDL-MP-NGT-L-------DSHLH-------------------D-----VS-
--EK----------VK------VF---------------------T--MK--QRLKVALG
VAYAVRYLHH-----------------E-----LNA--GE----AI--VHGDLKPSNIFL
DD--E---M-E-AHVGDFGAAR--L--L---------QAVN-------------------
--------A----Y-------------ED------SK-----SEL-R-----GSLG----
----------------Y-MPP-E------------LA-V-----SNK----L---CAKT-
---DVYSYGIILLEMLTGKRPT-------------------NSMFKDGS-------T---
--LHDW----A------------------------RS---SF-------PN---------
-------LE-ILLD----------PT-L-------L---------------S--Q-----
----------------------EE--PLEFPVAR-ELFRLGILCSSEQ-REHR------P
TMDFVTSML
>Pp3c12_11940                                                                                                                                                                                                                                                                                                                                                                                 
GE--GK-L-S-TVY----------KGV-L----P----D---------------------
QTV----VAVKRL-------------------AITSA-----EG----------------
----EDAENK----------LNAELESLGHI-RHRSLVKVLGY-CS--------------
SPDVKALVLDY-MP-NGS-L-------ESLLH----------------------------
-------------PLQNAEVIQAF---------------------D--WT--ARFNIAVE
VAEGIRYLHH-----------------E-------S--RN----PV--VHGDVKPSNILI
DA--K---M-E-AKIGDFEVAR--I--L--------------TQ--------QR------
---------------------------AS------PS-----MGI-T-----TPNG----
----------------Y-TPP-D------------VW-E-----SGV----P---SKKG-
---DVYSFGIVMLEMISGRSPD---------------------RLEPAQ-------T---
--LPQW----V------------------------RA---TV-------SN--SKA----
-------LH-NVLD----------PL-L-------M---------------S--------
----------------------DL--VAHQQKMA-MVLGVALLCTRIK-PEER------P
HMDDVYKML
>Pp3c4_5010                                                                                                                                                                                                                                                                                                                                                                                   
GA--GK-V-G-TVY----------KGV-L----P----D---------------------
ETV----VAVKRL-------------------EVTCV-----EG----------------
---KEEADKA----------LDAELEVLGHI-RHRSLVRVLGY-CS--------------
TVDIKALVLDH-MP-NGS-L-------ESLLY-------------------S-----PR-
--DSE--------VIR------AF---------------------D--WT--LRFKIAME
VAEGLRFLHH-----------------E-------S--SN----PI--VHGDVKPGNILF
DA--E---M-E-AKIGDFGVAR--I--LT---Q----QGFS-ST----------------
---------------------------LS------PS-----TPV-T-----TAHG----
----------------Y-MPP-E------------IA-E-----SGV----P---SKKG-
---DVYSFGIILLEMITGRSPY---------------------RLEPGQ-------T---
--LPEW----V------------------------RA---TV-------SN--SKA----
-------LE-NVLD----------PQ-L-------M--------------TD--------
---------L----------------ATHQQKIA-MVLGVALLCTRSR-PEER------P
HMDDAYKML
>Pp3c14_2970                                                                                                                                                                                                                                                                                                                                                                                  
GI--GS-M-S-TVY----------RGQFL---------D------------G--------
T-A----VAVKRL------------------TIRRGE-----MS----------------
----ESAQTV----------LADRFEILGHI-RHSTLVKVMGY-CC--------------
SPDMKALVMEY-MP-NGT-L-------SNLMY-------------------P-----SG-
--DAE--------VVK------EF---------------------N--WT--HRINAAIS
VAEGLKYLHH-----------------D-------C--PT----PT--VHGDLKPSNIMF
NT--F---M-E-ARMSDFGVAK-AL-----------------SD--------NG------
---------------------------IG------PS-----ASIVA-----TTSG----
----------------Y-LAP-E------------SA-------RQA----C---TIKG-
---DVYSFGIIVLEMISSRSPQ---------------------SLEAGQ-------T---
--LPQW----I------------------------RD---TI-------QR--NKS----
-------LK-HVLD----------PI-L-------M---------------S--------
----------------------EL--RLQQQRMA-MVLGVALLCTRED-PKER------P
YITEILKML
>Pp3c1_22560                                                                                                                                                                                                                                                                                                                                                                                   
GA--GS-L-G-TVY----------RAI-L----P----D---------------------
ESV----VAVKSL------------------AIQNSE-----IN----------------
----TKVEQA----------IANGFESLGHL-RHWSLVKLLNY-CC--------------
SPDINAIVMEY-MP-NGT-L-------NNMLY-------------------P-----TS-
--DDQ--------FGR------VF---------------------N--WH--LRLNAAIT
IAEGLNYLHH-----------------E-------C--PT----PT--VHGDLKPSNILF
NI--F---M-E-ARVSDFGVAK--I-----------------LR--------DQ------
---------------------------GV------GA-----GRV-A-----YASG----
----------------Y-VAP-E------------VS-T-----EGP--------TIKG-
---DVYSFGIVLLEMISGRSPQ---------------------SLANGQ-------T---
--LPRW----I------------------------RE---TL-------TD--SKT----
-------LP-NVLD----------KI-L-------K--------------EQ--------
-----------------------Y--EEKDQKIS-MVVGVALMCTRDN-PEER------P
YINAVLKDL
>Pp3c16_6190                                                                                                                                                                                                                                                                                                                                                                                  
RR-AAG-F-S-NIE----------KAV-L----P----D------------G--------
T-V----FAVQDW----------------------NI-----GK--------------FR
KKD-RH---K----------IDTEMLNFSKI-RHRNLVRLMGY-SM--KS----------
S--NLSLLMEF-MP-NGS-L-------DLHLH-------------------------PP-
-------------GQH----TCQL---------------------K--WN--ERLRIVMG
ITTGLVCLHH-----------------E------TC--GS----AV--VHCDLKAANVLL
DS--D---M-E-PKLVDFGMAR--L--I--------------KR--------NS------
--------K----G-------------FT------AA-----AWV-------GSSG----
----------------Y-APP-E------------YG-F-----SNE----F---TMAG-
---DVYNYGVLILEIITGKRPT-------------------SEEIGVGV-------T---
--LPAW----V------------------------RD---LR-------GQ----G----
------REQ-YAVD----------MN-L-------F---------------Q-----SA-
---------D----------------ETQLNQIL-YIMKAAIMCTSHV-PTSR------P
SMLQVLGNL
>AT5G06820
GE--GP-L-G-SVY----------RAK-L----P----D------------G--------
Q-F----AVVRNI-----------------PMSSLSL-----HE----------------
----EE---Q----------FTEVLQTASKL-RHPNIVTLLGF-CI--------------
ENGEHLLVYEY-VG-HLS-L-------YNAMH----------------------------
-------------DEV----YKPL---------------------S--WG--LRLRIAIG
VARALDYLHS-----------------S-------F--CP----PI--AHSDLKATNILL
DE--E---L-T-PRIADCGLAS--L-----------------RP----------------
---------------------------LTSNSVKLRA-----SEIAI-----QNTG----
----------------Y-IAP-E------------HG-Q-----PGS----S---GTKS-
---DTYALGVLLLELLTGRKAF------------------DSSRPRGEQ-------L---
--LVKW----A------------------------ST---RL-------HD---RR----
-------SLEQMID----------GG-I--------------------------------
----------------------AG--TFSSRVAS-QYADIISLCTQAE-KEFR------P
PVSEIVEAL
>LOC_Os02g04430
RQ--TL-F-G-KIY--------------L--AEQ----Q---------------------
DIK----FAVLKL------------------DEAMAR-----MP----------------
----VD---E----------FLRMVQRISEL-QHPNIEELAGC-CV--------------
EHGQRLLVYKH-FS-DET-L-------DDMIH----------------------------
--LKKLASSDDPAAKI------TL---------------------P--WD--ARVAVALE
AAKALEYLHE-----------------G-------G--QR----QV--VHQHFRPEHVLV
DG--E---M-R-VRVSGCGLAAAVK-----------------SG--------LD------
---------------------------LQ-------------SECWL-----DALS----
----------------Y-EPP-E------------AA-A-----APW--------TDKG-
---DVYSFGVVMLQLLTGRRPY------------------DGARPRGER-------R---
--LVAW----A------------------------SSRLHDL-------TA---------
-------LE-KMAD----------PR-L--------------------------------
----------------------GT--PATVRSMS-RFADVISRCTQQE-AEFR------P
AMSQVVQDL
>LOC_Os02g07960
RE--SR-L-G-KVY----------LAE-L----P----E------------G--------
R-F----LEVMKI------------------DNANDR-----IP----------------
----VD---E----------FLELVASVSDI-RHPNILELVGY-CA--------------
EYGQRLLVYNH-FS-RKT-L-------HDVLH----------------------------
-------------EGE--ELDGAL---------------------S--WN--ARLQVALG
AAKALDYLHE-----------------S-------C--EP----PV--VHQNFEPANVLL
GN--G---F-S-VRVAECGLAE--L--T--------------LS--------GS------
--------VT---Q-------------LS-------------GRM-R-----ALLN----
----------------Y-EAP-E------------IH-E-----AGT----F---TYRS-
---DVYSFGVVMLELLTGRKPY------------------DSSRPRAEQ-------H---
--LVRW----A------------------------DS---QF------HDI----E----
------SIS-KMVD----------PS-I-------Q---------------G-----EC-
---------S-------------------EKVLS-RFADIISRCIRPE-PEFR------P
SMSEIVQDL
>LOC_Os07g37810
RD--SR-F-G-KVY----------LAE-L----P----D------------G--------
E-L----LEVLKI------------------DAANSR-----IP----------------
----AD---A----------FLELVVNISEL-THPNILGLVGY-CA--------------
EFDQRLLVYEH-CS-KMT-L-------HDELH----------------------------
-------------YVD--DSNKGL---------------------S--WN--ARLQVAVG
AAKALQYLHD-----------------G-------C--QP----PI--VHQNFEPSIVLL
NS--T---L-V-VHISECGLAA--L-----------------SS----------------
---------------------------RS-------------VSQLS-----GRMRTLFH
----------------Y-EAP-E------------VH-E-----SGL----L---SDRS-
---DVYSFGVVMLELLTGRKPY------------------DSSRPRAEQ-------H---
--LVRW----A------------------------TSQLYDI-------DA---------
-------IS-KMVD----------PS-I--------------------------------
----------------------RG--QCSEKALS-RFVDIISSCIQHE-PEFR------P
SMSEVVQDL
>AT1G11130
GE--GS-I-G-NVY----------RAE-L----R----H------------G--------
K-F----LAVKKL-----------------SNTINRT-----QS----------------
----DG---E----------FLNLVSNVLKL-KRGHILELLGY-CN--------------
EFGQRLLVYEY-CP-NGS-L-------QDALH----------------------------
-------------LDR--KLHKKL---------------------T--WN--VRINIALG
ASKALQFLHE-----------------V-------C--QP----PV--VHQNFKSSKVLL
DG--K---L-S-VRVADSGLAY--M-----------------LP----------------
------------------------------------------PRPTS-----QMAG----
----------------Y-AAP-E------------VE-------YGS----Y---TCQS-
---DVFSLGVVMLELLTGRRPF------------------DRTRPRGHQ-------T---
--LAQW----A------------------------IPRLHDI-------DA---------
-------LT-RMVD----------PS-L--------------------------------
----------------------HG--AYPMKSLS-RFADIISRSLQME-PGFR------P
PISEIVQDL
>LOC_Os09g38700
GQ--GT-T-G-CVF----------RAK-Y----A----D------------G--------
R-V----LAVKKF-------------------DPLSF-----SG----------------
----SS---D----------FMDTVNGIAKL-RHTNISELVGY-CS--------------
EPGHYMLVYDY-HM-NGS-L-------YDFLH----------------------------
-------------LSD--DYSRPL---------------------T--WD--TRVRIAAC
TAHALEYLHE-----------------V-------C--SP----PV--LHKNIKSSNVLL
DA--D---L-N-PHLSDCGLSF--F-----------------------------------
---------------------------YE-------------DASEN-----LGPG----
----------------Y-SAP-E------------CS-R-----PSA----Y---VMKS-
---DVYSFGVIMLELLTGRKPY------------------DSSKPRTEQ-------C---
--LVKY----V------------------------AP---QL-------HDSDALG----
----------SLAD----------PA-L--------------------------------
----------------------RG--LYPPKALS-RFADCIALCVQAD-PEFR------P
SMSEVVQSL
>AT3G13065
GE--GT-I-G-RVY----------KAK-F----Q----D------------G--------
R-K----FAVKEI--------------------DSSL-----LG----------------
----KGNPEE----------FSHIVSSISSI-HHKNMAELVGY-CS--------------
EQGRNMLVYEY-FT-SGS-L-------HRFLH----------------------------
-------------LSD--DFSKPL---------------------T--WN--TRIRIALG
TAKAIEYLHE-----------------T-------C--SP----PL--VHKNIKSSNILL
DN--E---L-N-PRLSDYGLAN--F-----------------------------------
---------------------------HH-------------RTSQN-----LGVG----
----------------Y-NAP-E------------CT-D-----PSA----Y---TQKS-
---DVYSFGVVMLELLTGRKPY------------------DSGRPKAEQ-------S---
--LVRW----A------------------------KP---QL-------KD---MD----
-------TLDEMVD----------PA-L--------------------------------
----------------------CG--LYAPESVS-SFADIVSICVMTE-PGLR------P
PVSNVVEAL
>AT1G78980
GE--GS-I-G-RVY----------RAK-Y----S----D------------G--------
R-T----LAVKKI-------------------DSTLF----DSG----------------
----KS---E---------GITPIVMSLSKI-RHQNIAELVGY-CS--------------
EQGHNMLVYEY-FR-NGS-L-------HEFLH----------------------------
-------------LSD--CFSKPL---------------------T--WN--TRVRIALG
TARAVEYLHE-----------------A-------C--SP----SV--MHKNIKSSNILL
DA--D---L-N-PRLSDYGLSKFYL-----------------------------------
---------------------------RT-------------SQN-------LGEG----
----------------Y-NAP-E------------AR-D-----PSA----Y---TPKS-
---DVYSFGVVMLELLTGRVPF------------------DGEKPRPER-------S---
--LVRW----A------------------------TPQLHDI-------DA---------
-------LS-NIAD----------PA-L--------------------------------
----------------------HG--LYPPKSLS-RFADIIALCVQVE-PEFR------P
PMSEVVEAL
>AT4G03390
GS--GM-L-G-SVY----------RAR-L----P----N------------G--------
K-L----FAVKKL-----------------DKRASEQ-----QQ----------------
----DH---E----------FIELVNNIDMI-RHSNIVELVGY-CA--------------
EHDQRLLVYEY-CS-NGT-L-------QDGLH----------------------------
-------------SDD--EFKKKL---------------------S--WN--TRVSMALG
AARALEYLHE-----------------V-------C--EP----PI--IHRNFKSANVLL
DD--D---L-S-VLVSDCGLAP--L-----------------IS----------------
---------------------------SG--SVSQLS-----GQL-L-----AAYG----
----------------Y-GAP-E------------FD-------SGI----Y---TWQS-
---DVYSFGVVMLELLTGRMSY------------------DRDRSRGEQ-------F---
--LVRW----A------------------------IPQLHDI-------DA---------
-------LG-KMVD----------PS-L--------------------------------
----------------------NG--QYPAKSLS-HFADIISRCVQSE-PEFR------P
LMSEVVQDL
>AT2G20850
GT--GM-L-G-SVY----------RAE-L----P----G------------G--------
K-L----FAVRKL------------------DKKSPN----HEE----------------
----EG---K----------FLELVNNIDRI-RHANIVQLVGF-CS--------------
EHSQRLLIHEY-CR-NGT-L-------HDLLH----------------------------
-------------IDD--RLKIEL---------------------S--WN--VRVRIALE
AAKALEYLHE-----------------I-------C--DP----PS--IHRNFKSANILL
DD--D---I-R-VHVSDCGLAP--L-----------------IS----------------
---------------------------SG--AVSQLS-----GQL-L-----AAYG----
----------------Y-GAP-E------------FE-------YGI----Y---TMKC-
---DVYSFGVVMLELLTGRKSY------------------DKKRDRGEQ-------F---
--LVRW----A------------------------IPQLHDI-------DA---------
-------LA-KMVD----------PS-L--------------------------------
----------------------KG--DYPAKSLS-HFADVISRCVQSE-PEYR------P
LMSEVVQDL
>AT4G22130
GE--GS-L-G-RVY----------RAE-F----P----N------------G--------
K-I----MAIKKI-----------------DNAALSL-----QE----------------
----ED---N----------FLEAVSNMSRL-RHPNIVPLAGY-CT--------------
EHGQRLLVYEY-VG-NGN-L-------DDTLH----------------------------
-------------TND--DRSMNL---------------------T--WN--ARVKVALG
TAKALEYLHE-----------------V-------C--LP----SI--VHRNFKSANILL
DE--E---L-N-PHLSDSGLAA--L-----------------TP----------------
----------------------------N--TERQVS-----TQV-V-----GSFG----
----------------Y-SAP-E------------FA-L-----SGI----Y---TVKS-
---DVYTFGVVMLELLTGRKPL------------------DSSRTRAEQ-------S---
--LVRW----A------------------------TPQLHDI-------DA---------
-------LS-KMVD----------PS-L--------------------------------
----------------------NG--MYPAKSLS-RFADIIALCIQPE-PEFR------P
PMSEVVQQL
>LOC_Os02g09740
GE--GS-L-G-RVY----------KAD-F----P----N------------G--------
K-V----LAVKKI-----------------DSSALSL-----QE----------------
----ED---N----------FLEAVSSMSRL-RHPNIVPLTGY-CV--------------
EHGQRLLVYEY-IG-NGT-L-------HDVLH----------------------------
-------------YSD--ELSRKL---------------------T--WN--IRVRVALG
TARALEYLHE-----------------V-------C--LP----SV--VHRNFKSSNILL
DE--E---H-N-PHLSDCGLAA--L-----------------TP----------------
----------------------------N--TERQVS-----TEV-F-----GSFG----
----------------Y-SAP-E------------FA-M-----SGI----Y---TVKS-
---DVYSFGVVMLELLTGRKPL------------------DSSRERSEQ-------S---
--LVRW----A------------------------TPQLHDI-------DA---------
-------LA-KMVD----------PA-L--------------------------------
----------------------NG--MYPAKSLS-RFADIIALCVQPE-PEFR------P
PMSEVVQQL
>LOC_Os06g42800
GE--GS-L-G-RVY----------KAD-F----P----N------------G--------
K-V----LAVKKI------------------DSASLS----LYE----------------
----ED---N----------FLEVVSSISRL-RHPNIVPLAGY-CV--------------
EHGQRLLVYEH-IG-NGT-L-------HDILH----------------------------
-------------FFD--DTSKIL---------------------T--WN--HRMRIALG
TARALEYLHE-----------------V-------C--LP----PV--VHRNLKSANILL
DK--E---Y-S-PHLSDCGLAA--L-----------------TP----------------
----------------------------N--PEREVS-----TEV-F-----GSFG----
----------------Y-SAP-E------------FA-M-----SGI----Y---TVKS-
---DVYSFGVVMLELLTARKPL------------------DSSRERSEQ-------S---
--LVTW----A------------------------TPQLHDI-------DA---------
-------LA-KMVD----------PA-M--------------------------------
----------------------DG--MYPAKSLS-RFADIIALCVQPE-PEFR------P
PMSEVVQQL
>76873
GE--GS-L-G-RVY----------RAE-L----Q----N------------G--------
T-P----LAVKKL------------------DASGST----VQT----------------
----NE---E----------FLAFVSTIARL-RHTNVTELVGY-CA--------------
EHGQRLLVYEY-FN-RGT-L-------HEMLH----------------------------
-------------VLD--ETSKRL---------------------S--WN--QRVKIALG
AARALEYLHE-----------------V-------C--SP----AV--VHRNFKSANILL
DD--D---M-S-PHLTDCGLAA--L-----------------RK----------------
--------------------------------NWQVA-----AQM-L-----GSFG----
----------------Y-SAP-E------------FA-M-----SGV----Y---TVKS-
---DVYSFGVVMLELLTGRKPL------------------DSSRARSEQ-------S---
--LVRW----A------------------------TPQLHDI-------DA---------
-------LS-KMVD----------PA-L--------------------------------
----------------------KG--IYPAKSLS-RFADVISSCVQPE-PEFR------P
PMSEVVQSL
>Pp3c23_14050                                                                                                                                                                                                                                                                                                                                                                                  
GE--GS-L-G-RVY----------RGE-F----T----D------------G--------
Q-V----HAVKKL-------------------DSSSP---LVQN----------------
----EQ---D----------FLGILSGMARL-RHGNITELVGY-CA--------------
EHGQRLLVYQY-IS-RGT-L-------NDILH----------------------------
-------------TKD--EDTKRL---------------------T--WN--ARVKIALG
AARALEYLHE-----------------V-------C--LP----AV--VHRNFKSANVLL
DD--E---L-N-PHLTDCGIAA--L-----------------TP----------------
---------------------------LG--SDRQVS-----TQM-L-----GSFG----
----------------Y-SAP-E------------YA-M-----SGI----Y---TVKS-
---DVYSFGVVMLELLTGRKPL------------------DSTRLRAEQ-------S---
--LVRW----A------------------------TPQLHDI-------DA---------
-------LA-KMVD----------PA-L--------------------------------
----------------------KG--IYPAKSLS-RFADIIALCVQPE-PEFR------P
VMSEVVQAL
>Pp3c5_8240                                                                                                                                                                                                                                                                                                                                                                                   
GE--GS-L-G-CVY----------RAE-F----P----D------------G--------
E-V----LAVKKL------------------DTTASM----VRN----------------
----ED---D----------FLSVVDGLARL-QHTNSNELVGY-CA--------------
EHGQRLLVYKF-IS-RGT-L-------HELLH----------------------------
-------------GSA--DSPKEL---------------------S--WN--VRVKIALG
CARALEYFHE-----------------I-------V--SQ----PV--VHRNFRSSNILL
DD--E---L-N-PHVSDCGLAA--F-----------------TP----------------
---------------------------SS--AERQVS-----AQV-L-----GSFG----
----------------Y-SPP-E------------FS-T-----SGM----Y---DVKS-
---DVYSFGVVMLELMTGRKPL------------------DSSRPRSEQ-------N---
--LVRW----A------------------------TPQLHDI-------DA---------
-------LA-RMVD----------PA-L--------------------------------
----------------------EG--AYPAKSLS-RFADIVALCVQPE-PEFR------P
PISEVVQSL
>Pp3c4_12460                                                                                                                                                                                                                                                                                                                                                                                   
GE--GN-M-G-EVY----------RAE-S----P----D------------G--------
Q-F----LAVKKL------------------NSNACM----VQH----------------
----ED---D----------FLRVVEGLARL-QHSSAVALVGY-CA--------------
EHDQRLLVYEY-FG-RGS-L-------HDKLH----------------------------
-------------FSN--ENSKGL---------------------S--WN--VRIKIALG
SARALKYLHE-----------------V-------C--AP----PV--VHRNFSSANILL
DD--E---L-N-PHISDCGLAI--L-----------------AS----------------
---------------------------SG--SESEVS-----AQL-T-----TSFG----
----------------Y-SAP-E------------YA-M-----FGT----Y---TVKS-
---DIYSFGVVMLELLTGRKPF------------------DSTRPRSEQ-------S---
--LVRW----A------------------------TPQLHDI-------DA---------
-------LA-RMVD----------PA-L--------------------------------
----------------------KG--MYPAKSLS-RFADVVALCVQPE-PEFR------P
PMSEVVQSL
>Pp3c16_2580                                                                                                                                                                                                                                                                                                                                                                                   
GE--GR-M-G-CVY----------RAD-M----P----D------------G--------
Q-I----LAVKKL-----------------DPKAGSM----IQN----------------
----ED---D----------FLSVVEGLAHL-QHAHAAELVGY-CA--------------
EHDQRLLVYKY-IS-RGT-L-------YDLLH----------------------------
-------------GTE--ENTKGL---------------------S--WN--MRVKIALG
AARALEYLHE-----------------V-------C--SP----PV--VHRNFKAANILL
DD--E---L-N-PHVSDCGLAA--F-----------------AP----------------
---------------------------SG--VERQAS-----AQL-L-----GSVG----
----------------Y-SAP-E------------YS-M-----SGT----Y---TVKS-
---DVYSFGVVMLELLTGRQPL------------------DSSRPRSEQ-------S---
--LVRW----A------------------------TPQLHDI-------DA---------
-------LA-RMVD----------PA-L--------------------------------
----------------------EG--VYPAKSLS-RLADIVALCVQPE-PEFR------P
PMSEVVQSL
>Pp3c3_19490                                                                                                                                                                                                                                                                                                                                                                                   
GE--GS-M-G-RVY----------RAE-F----P----N------------G--------
Q-V----LAVKKI------------------DSSASM----VQN----------------
----ED---D----------FLSVVDSLARL-QHANTAELVGY-CI--------------
EHDQRLLVYEY-VS-RGT-L-------NELLH----------------------------
-------------FSG--ENTKAL---------------------S--WN--VRIKIALG
SARALEYLHE-----------------V-------C--AP----PV--VHRNFKSANILL
DD--E---L-N-PHVSDCGLAA--L-----------------AP----------------
---------------------------SG--SERQVS-----AQM-L-----GSFG----
----------------Y-SAP-E------------YA-M-----SGT----Y---TVKS-
---DVYSFGVVMLELLTGRKPL------------------DSSRPRSEQ-------S---
--LVRW----A------------------------TPQLHDI-------DA---------
-------LA-RMVD----------PS-L--------------------------------
----------------------KG--IYPAKSLS-RFADIVALCVQPE-PEFR------P
PMSEVVQAL
>AT1G53730
GE--GT-F-G-RVY----------RAE-F----D----D------------G--------
K-V----LAVKKI------------------DSSALP-----HG----------------
---MTD---D----------FIEMVSKIANL-DHPNVTKLVGY-CA--------------
EHGQHLVVYEF-HK-NGS-L-------HDFLH----------------------------
-------------LSE--EESKAL---------------------V--WN--SRVKIALG
TARALEYLHE-----------------V-------C--SP----SI--VDKNIKSANILL
DS--E---L-N-PHLSDSGLAS--F--L--------------PT----------------
---------------------------AN-------------ELLNQ-----TDEG----
----------------Y-SAP-E------------VS-M-----SGQ----Y---SLKS-
---DIYSFGVVMLELLTGRKPF-----------------DSSTRSRSEQ-------S---
--LVRW----A------------------------TPQLHDI-------DA---------
-------LA-KMVD----------PA-L-------K---------------G--------
--------------------------LYPVKSLS-RFADVIALCVQPE-PEFR------P
PMSEVVQAL
>AT3G14350
GE--GT-F-G-RVY----------RAQ-F----E----D------------G--------
K-V----LAVKKI------------------DSSALP----TDT----------------
----AD---D----------FTEIVSKIAHL-DHENVTKLDGY-CS--------------
EHGQHLVVYEF-HR-NGS-L-------HDFLH----------------------------
-------------LAE--EESKPL---------------------I--WN--PRVKIALG
TARALEYLHE-----------------V-------C--SP----SI--VHKNIKSANILL
DS--E---L-N-PHLSDSGLAS--F--L--------------------------------
---------------------------PT------AN-----ELLNQ-----NDEG----
----------------Y-SAP-E------------TS-M-----SGQ----Y---SLKS-
---DVYSFGVVMLELLTGRKPF------------------DSTRSRSEQ-------S---
--LVRW----A------------------------TP---QL-------HD---ID----
------ALG-KMVD----------PA-L-------K---------------G--------
--------------------------LYPVKSLS-RFADVIALCVQPE-PEFR------P
PMSEVVQAL
>LOC_Os03g08550
GE--GT-F-G-RVY----------RAQ-F----T----G------------G--------
K-V----LAVKKL-----------------DSTVMPF-----HS----------------
----SD---D----------FAELVSDISKL-HHPNLNELVGY-CM--------------
EHGQHLLVYDF-HR-NGS-L-------HDLLH----------------------------
-------------LSD--EYSKPL---------------------S--WN--SRVKIALG
SARALEYLHE-----------------I-------C--SP----SI--IHKNFKSSNLLL
DS--E---F-N-PHLSDAGLAS--F--I--------------SD----------------
---------------------------AE-------------FQAAQ-----QSAG----
----------------C-TAP-E------------VD-M-----TGQ----Y---TLKS-
---DVYSFGVVMLELLTGRRPF------------------DSTRPRSEQ-------S---
--LVRW----A------------------------TPQLHDI-------DA---------
-------LD-RMVD----------PA-L-------K---------------G--------
--------------------------LYPAKSLS-RFADVLALCVQPE-PEFR------P
PMSEVVQAL
>LOC_Os10g25090
GE--GT-F-G-RVY----------RAQ-F----S----D------------G--------
K-V----LAVKKL------------------NSTVLP----SQS----------------
----SD---D----------FFDLVSNISKL-HHPNLNELVGY-CM--------------
EHGQHLLVYDF-HR-NGS-L-------HDMLH----------------------------
-------------LPD--EYSKPL---------------------S--WN--SRVKIALG
SARALEYLHE-----------------I-------C--SP----SI--IHKNFKSSNILL
DT--E---F-N-PHVSDAGLAS--S--V--------------PD----------------
---------------------------SE-------------FQASD-----QGSG----
----------------Y-SAP-E------------VD-M-----TGQ----Y---TLKS-
---DVYSFGVVMLELLTGRKPF------------------DSARLRTEQ-------S---
--LVRW----A------------------------TPQLHDI-------DA---------
-------LD-RMVD----------PA-L-------K---------------G--------
--------------------------LYPAKSLS-RFADVIALCVQPE-PEFR------P
PMSEVVQAL
>LOC_Os03g27990
GE--GS-F-G-RVY----------RAE-I----S----DESD---------H--------
K-V----LAVKKI-------------------NVSAF----PSK----------------
----PS---D----------FFIDLVKISKL-NHPNLSELDGY-CL--------------
EHGQYLLAYEF-YR-NGS-L-------HDFLH----------------------------
-------------LSD--GYSKPL---------------------S--WN--SRVKIALG
SARALEYMHE-----------------T-------C--SP----SI--IHKNFKSSNILL
DN--E---L-N-PHVSDCGFAE--L--I--------------PN--------QE------
---------------------------LQ-------------ESD-------ENSG----
----------------Y-RAP-E------------VT-M-----SGQ----Y---SQKS-
---DVYSFGVVMLELLTGRKAF------------------DRSQPWPQQ-------S---
--LVRW----A------------------------SPQLHDI-------DA---------
-------LD-QMVD----------PA-L-------E---------------G--------
--------------------------LYPAKSLS-RFADAIALCVQPE-PEFR------P
PMSEVVQSL
>LOC_Os07g42626
GE--GL-F-G-RVY----------KAK-F----N----D------------H--------
K-V----LAVKKI-------------------NFSAF-----PG----------------
----HP---SDL--------FIELVANISRL-NHPSLSELVGY-CS--------------
EHGQCLLAYEF-YR-NGS-L-------KDLLH-------------------L-----VD-
--D----------QSQ------PL---------------------S--WN--SRVKIALG
SARALEYLHE-----------------T-------C--SP----SV--IHKNFKSSNIFL
DN--E---L-N-PHLSDSGFAD--L--I--------------PN----------------
---------------------------RE-------------SQVSD-----EDSG----
----------------Y-RAP-E------------VT-M-----SGQ----Y---SVKS-
---DVYSFGVVMLELLTGRKPF------------------DRSRPRSEQ-------S---
--LVGW----A------------------------TPQLHDI-------DA---------
-------LD-QMVD----------PA-L-------Q---------------G--------
--------------------------LYPSKSLS-RFADAIALCVQSE-PEFR------P
PMSEVVQLL
>AT1G34420
HQ--TM-F-W-SYY----------RVV-M----P----S------------G--------
S-S----YFIKKL--------------------NTRD-----RV--------------FQ
QAS-SE---Q----------LEVELEMLGKL-HHTNVMVPLAY-VL--YS----------
E--GCLLIYDF-SH-TCT-L-------YEILH----------------------------
-------------NHS----SGVV---------------------D--WT--SRYSIAVG
IAQGISYLHG-----------------S-------E--SS-GRDPI--LLPDLSSKKILL
KS--L---T-E-PLVGDIELFK--V--I--------------DP--------SK------
--------S------------------NS------SL-----SAV-A-----GTIG----
----------------Y-IPP-E------------YA-Y-----TMR----V---TMAG-
---NVYSFGVILLELLTGRPAV----------------------S-EGR-------D---
--LAKW----V----------------------QSHS---SH-------QE----Q----
-------QN-NILD----------LR-V-------S---------------K--TSTVA-
---------T--------------------KQML-RALGVALACINIS-PGAR------P
KMKTVLRML
>LOC_Os07g10630
SN--GT-F-S-ITY----------KAV-M----P----S------------G--------
M-V----VCVKKL-------------------KSVDR-----AV----------------
----IHHQTK----------MIWELECLSHI-NHPNLVRPIGY-VI--------------
YEDVALLLHHH-MP-NGT-L-------LQLLH----------------NVDN-----PD-
--G----------DNQ------KP---------------------D--WP--RLLSIAID
VAEGLAFLHH-------------------------V--------AT--IHLDISSGNVFL
DS--H---Y-N-ALLGEVEISK--L-----------------LD----------------
---------------------------PL---KGTAS-----ISAVA-----GSFG----
----------------Y-IPP-E------------YA-Y-----TMQ----V---TVPG-
---NVYSFGVVLLEILTSKLPV-------------------DEEFGEGM-------D---
--LVKW----V------------------------HS-APAR-------GE---------
-------TPEQIMD----------PK-L--------------------------------
--------------------STVS--FAWRKQML-AVLKVAMLCTERA-PAKR------P
KMKKVVEML
>AT2G41820
ST--GT-F-S-SVY----------KAV-M----P----S------------G--------
M-I----VSVKKL-------------------KSMDR-----AI----------------
----SHHQNK----------MIRELERLSKL-CHDHLVRPIGF-VI--------------
YEDVALLLHQH-LP-NGN-L-------TQLIH------------------ES-----TK-
--K----------PEY------QP---------------------D--WP--MRLSIAVG
AAEGLAFLHQ-------------------------V--------AI--IHLDVSSSNVLL
DS--G---Y-K-AVLGEIEISK--L-----------------LD----------------
---------------------------PS---RGTAS-----ISSVA-----GSFG----
----------------Y-IPP-E------------YA-Y-----TMQ----V---TAPG-
---NVYSYGVVLLEILTSRAPV-------------------EEEFGEGV-------D---
--LVKW----V------------------------HG---AS-------AR----G----
------ETPEQILD----------AK-L--------------------------------
--------------------STVS--FAWRREML-AALKVALLCTDIT-PAKR------P
KMKKVVEML
>169795
GV--TA-T-S-TVY----------KATLL---------D------------G--------
S-A----AAVKRF----------------------KD-----LL--------------PD
SIS-SN---L----------FTKELRIILSI-RHRNLVKTLGY-CR--------------
---NRSLVLDF-MP-NGS-L-------EMQLH----------------------------
-------------KTP-----CKL---------------------T--WA--MRLDIALG
TAQALAYLHE-----------------S-------C--DP----PV--VHCDLKPSNILL
DA--D---Y-E-AHVADFGISK--L-----------------LE----------------
---------------------------TS--EEIASV-----SLMLR-----GTLG----
----------------Y-IPP-E------------YG-Y-----ASK----P---SVRG-
---DVYSFGVILLELITGLAPT-------------------NSLFHGGT-----------
--IQGW----V------------------------SS---CW-------PD---------
-------EFGAVVD----------RS-M--------------------------------
---------------------GLT--KDNWMEVE-QAINLGLLCSSHS-YMER------P
LMGDVEAVL
>413321
GV--GA-L-S-SVY----------KAQ-L----P----G------------G--------
R-C----IAVKKM--------------------ASAR-----TS----------------
----RK---L----------FLRELHTLGTL-RHRNLGRVIGY-CS--------------
TPELMAIILEF-MP-NGS-L-------DKQLH-------------------D-----HQ-
--S----------RLE------AF--------------------ST--WE--VRYKIALG
TAQGLEYLHH-----------------Q-------C--SS----PV--LHCDLKPSNILL
DS--E---L-Q-SRISDFGISKVRV-----------------QN----------------
---------------------------TR------TT-----TSSFK-----GTIG----
----------------Y-VAP-E------------YS-Y-----SSI----P---STKG-
---DVFSYGVVLLELVTGKRPT--------------------GNFGDGT-------S---
--LVQW----A------------------------RS---HF-------PG---------
-------EIASLLD----------ET-I--------------------------------
--------------------VFDR--QEEHLQIL-QVFAVALACTRED-PQQR------P
TMQDVLAFL
>Pp3c1_6700                                                                                                                                                                                                                                                                                                                                                                                    
GA--GS-I-G-TVY----------EAN-T----S----D------------G--------
T-T----IAVKKL------------------RTLERM-----RD----------------
----AE---E----------FEVDMRSLENV-RHPNLVMVQGY-YL--------------
STTLKLILSEF-VP-NGT-L-------SDRLH----------------------------
-------------DLN--PAVISL---------------------T--WL--QRYTIGLG
IARGLVRLHC-----------------N-------H--SV----PI--MHFNLTSANVLL
DE--R---L-E-AKISDYGLRK--FLPI--------------QN----------------
---------------------------KY------IS-----SRIFH-----ETLG----
----------------Y-VAP-E------------LACG-----SLR----V---SEKC-
---DVYSFGVVLLEIVTGRKPC-------------------EEIDGATV-------L---
--VGDY----V------------------------RY---KL-------EQ----G----
-------NVWECVD----------PR-L--------------------------------
-----------------------K--DYDGFEVV-NVIKLALICTSQE-PSTR------P
TMAEAARTL
>98598
GR--GG-F-G-VVY----------RAA-I----S----D------------G--------
R-T----FAVKKL------------------VTAGLV-----KS----------------
----QL---E----------FEKEVQQLGKI-EHPNLVALQGY-YW--------------
TSRMQLLIYDF-VP-NGS-L-------YSRLH----------------------------
-------------ERT--FGEPPL---------------------S--WS--ERFKIAQG
TAMGLSHLHH-----------------S-------C--QP----QV--IHYDLKSNNILL
GV--D---N-R-PLISDYGLAN--L-----------------LP----------------
---------------------------VL--DRYAIS-----SKF-Q-----GALG----
----------------Y-MAP-E------------FASQ-----SSK----V---TEKC-
---DVYGFGIILLELVTGRRPV-------------------EYMEEDVV-------I---
--LCDY----V------------------------RA---LL-------NE----G----
-------RGMSCVE----------PS-L--------------------------------
-----------------------E--ASPEDEVL-PVIKLGLICSSPL-PSNR------P
SMAEVVQIL
>Pp3c4_6580                                                                                                                                                                                                                                                                                                                                                                                    
GR--GG-F-G-TVY----------RAV-L----P----K------------G--------
N-T----VAVKKL------------------LVASLV-----KT----------------
----QE---E----------FEREVNPLGKI-SHRNLVTLQGY-YW--------------
TPQLQLLLYDY-VP-NGN-L-------YRRLH----------------------------
-------------ERR--DVEPPL---------------------Q--WD--DRFKIALG
TALGLGHLHH-----------------G-------C--QP----QV--IHYDLKSTNILL
SH--N---N-E-AHISDYGLAR--L-----------------LP----------------
---------------------------TL--DRYILG-----SKF-Q-----SALG----
----------------Y-MAP-E------------FSCP-----SLR----I---TEKC-
---DVYGFGVLLLELVTGRRPV-------------------EYMEDDVV-------I---
--LCDH----V------------------------RA---LL-------EG----G----
-------RPLTCVD----------ST-M--------------------------------
-----------------------L--PYPEDEVL-PVIKLALICTSHV-PSNR------P
AMEEVVQIL
>Pp3c12_23390                                                                                                                                                                                                                                                                                                                                                                                  
GR--GG-F-G-TVY----------RAI-L----P----D------------G--------
N-I----VAVKKL------------------LVSSLV-----KT----------------
----QE---E----------FEREVNLLGKI-SHQNLVTLQGY-YW--------------
TSQLQLLVYDY-VP-NGN-L-------YRRLH-------------------E-----RR-
--D----------GEP------PL---------------------R--WE--DRFKIALG
TALGLGHLHH-----------------G-------C--HP----QV--IHYNLKSTNILL
SH--N---N-V-VRISDYGLAK--L-----------------LP----------------
---------------------------AL--DSYVMS-----SKF-Q-----SALG----
----------------Y-MAP-E------------FACP-----SLR----I---TEKC-
---DVYGFGVLLLELVTGRRPV-------------------EYMEDDVV-------I---
--LCDH----V------------------------RA---LL-------EE----G----
-------RPLSCVD----------SH-M--------------------------------
-----------------------N--SYPEDEVL-PVIKLGLICTSHV-PSNR------P
SMEEVVQIL
>AT5G01890
GR--GG-F-G-VVY----------KTS-L----Q----D------------G--------
R-P----VAVKKL------------------TVSGLI-----KS----------------
----QE---E----------FEREMRKLGKL-RHKNVVEIKGY-YW--------------
TQSLQLLIHEF-VS-GGS-L-------YRHLH----------------------------
-------------GDE----SVCL---------------------T--WR--QRFSIILG
IARGLAFLHS-----------------S----------------NI--THYNMKATNVLI
DA--A---G-E-AKVSDFGLAR--L-----------------LA----------------
---------------------------SA--LDRCVL-----SGKVQ-----SALG----
----------------Y-TAP-E------------FACR-----TVK----I---TDRC-
---DVYGFGILVLEVVTGKRPV-------------------EYAEDDVV-------V---
--LCET----V------------------------RE---GL-------EE----G----
-------RVEECVD----------PR-L--------------------------------
----------------------RG--NFPAEEAI-PVIKLGLVCGSQV-PSNR------P
EMEEVVKIL
>AT3G56370
GR--GG-F-G-AVY----------RTV-I----R----D------------G--------
Y-P----VAIKKL------------------TVSSLV-----KS----------------
----QD---E----------FEREVKKLGKL-RHSNLVKLEGY-YW--------------
TTSLQLLIYEF-LS-GGS-L-------YKQLH----------------------------
-------------EAP--GGNSSL---------------------S--WN--DRFNIILG
TAKCLAYLHQ-----------------S----------------NI--IHYNIKSSNVLL
DS--S---G-E-PKVGDYGLAR--LLPM--------------LD----------------
---------------------------RY------VL-----SSKIQ-----SALG----
----------------Y-MAP-E------------FACR-----TVK----I---TEKC-
---DVYGFGVLVLEVVTGKKPV-------------------EYMEDDVV-------V---
--LCDM----V------------------------RE---AL-------ED----G----
-------RADECID----------PR-L--------------------------------
----------------------QG--KFPVEEAV-AVIKLGLICTSQV-PSSR------P
HMGEAVNIL
>LOC_Os03g21730
GR--GG-F-G-TVY----------KTT-L----R----D------------G--------
Q-P----VAIKKL------------------TVSSLV-----KS----------------
----QD---E----------FEREVKMLGKL-RHRNLVALKGY-YW--------------
TPSLQLLIYEF-VS-GGN-L-------HKQLH----------------------------
-------------ESS---TANCL---------------------S--WK--ERFDIVLG
IARSLAHLHR-----------------H----------------DI--IHYNLKSSNILL
DG--S---G-D-AKVGDYGLAK--LLPM--------------LD----------------
---------------------------RY------VL-----SSKVQ-----SALG----
----------------Y-MAP-E------------FACR-----TVK----I---TEKC-
---DVYGFGVLALEILTGRTPV-------------------QYMEDDVI-------V---
--LCDV----V------------------------RA---AL-------DE----G----
-------KVEECVD----------ER-L--------------------------------
----------------------CG--KFPLEEAV-PIMKLGLVCTSQV-PSNR------P
DMSEVVNIL
>LOC_Os05g39410
GR--GG-F-G-TVY----------KAV-L----R----D------------G--------
Q-P----VAIKKL-------------------TVSSL----VKS----------------
----ED---E----------FKRQVKLLGKV-RHHNVVTLRGF-YW--------------
TSSLQLLIYDF-VP-GGN-L-------YQHLH----------------------------
-------------ESS---AERSV---------------------S--WM--ERFDIIIG
VARALAHLHR-----------------H----------------GI--IHYNLKSSNVLL
DS--N---G-E-PRVGDYGLVK--LLPM--------------LD----------------
---------------------------RY------VL-----SSKIQ-----SALG----
----------------Y-MAP-E------------FTCR-----TVN----V---TEKC-
---DVYGFGVIVLEILTGRRPV-------------------EYLEDDVV-------V---
--LCDV----V------------------------RA---AL-------DD----G----
-------RVEDCMD----------PR-L--------------------------------
----------------------SG--EFSMEEAM-LIIKLGLVCTSQV-PSHR------P
DMGEVVSML
>LOC_Os01g60670
GR--GG-F-G-AVY----------KTV-L----R----D------------G--------
Q-P----VAIKKL------------------TVSSLV-----KS----------------
----KD---D----------FERQVKLLSKV-RHHNVVALRGF-YW--------------
TSSLQLLIYDY-LP-GGN-L-------HKHLH----------------------------
-------------ECT---EDNSL---------------------S--WM--ERFDIILG
VARGLTHLHQ-----------------R----------------GI--IHYNLKSSNVLL
DS--N---G-E-PRVGDYGLAK--LLPM--------------LD----------------
---------------------------RY------VL-----SSKIQ-----SALG----
----------------Y-MAP-E------------FACK-----TVK----I---TEKC-
---DVYGFGVLVLEVLTGRRPV-------------------EYLEDDVV-------V---
--LCDL----V------------------------RS---AL-------EE----G----
-------RLEDCMD----------PR-L--------------------------------
----------------------CG--EFPMEEAL-PIIKLGLVCTSRV-PSNR------P
DMGEVVNIL
>AT3G28040
GE--GV-F-G-TVY----------KAP-L----G----EQ-----------G--------
R-N----LAVKKL------------------VPSPIL-----QN----------------
----LE---D----------FDREVRILAKA-KHPNLVSIKGY-FW--------------
TPDLHLLVSEY-IP-NGN-L-------QSKLH----------------------------
-------------ERE--PSTPPL---------------------S--WD--VRYKIILG
TAKGLAYLHH-----------------T-------F--RP----TT--IHFNLKPTNILL
DE--K---N-N-PKISDFGLSR--L-----------------LT----------------
---------------------------TQ--DGNTMN-----NNRFQ-----NALG----
----------------Y-VAP-E------------LECQ-----NLR----V---NEKC-
---DVYGFGVLILELVTGRRPV-------------------EYGEDSFV-------I---
--LSDH----V------------------------RV---ML-------EQ----G----
-------NVLECID----------PV-M--------------------------------
----------------------EE--QYSEDEVL-PVLKLALVCTSQI-PSNR------P
TMAEIVQIL
>LOC_Os01g72700 
GR--GV-F-G-TVY----------RAS-V----G----E------------G--------
R-V----VAIKKL------------------ATASIV-----ES----------------
----RD---D----------FDREVRILGKA-RHPNLLPLKGY-YW--------------
TPQLQLLITDY-AP-HGS-L-------EARLH----------------------------
-------------GNG-DGAFPPL---------------------T--WA--ERFRIVAG
TARGLAHLHQ-----------------S-------F--RP----PM--IHYNVKPSNILL
DE--Q---C-N-PMVGDFGLAR--L--L--------------PK--------LD------
---------------------------KH------VM-----SSRFQ-----GGMG----
----------------Y-VAP-E------------LACQ-----SLR----I---NEKC-
---DIYGFGVLILELVTGRRAV-------------------EYGDDDVV-------I---
--LIDQ----V------------------------RV---LL-------DHGGGSN----
-------VL-ECVD----------PS-I-----------------------G--------
--------------------------EFPEEEVL-PVLKLGMVCTSQI-PSNR------P
SMAEVVQIL
>Pp3c6_14960                                                                                                                                                                                                                                                                                                                                                                                  
GR--GS-L-G-TVY----------RAT-F----D----D------------G--------
L-S----IAIKKL------------------ETLGRI-----KN----------------
----AE---E----------FESEMDNLGDV-RHTNIVTLQGY-YW--------------
SSSMQLMLSDH-IA-NRT-L-------ASHLH----------------------------
-------------QQP--GAQTSL---------------------V--WS--RRFRIAIG
IARGLSCLHH-----------------D-------L--RP----QV--LHLNLSSMNILL
DQ--S---F-E-PKISDFGLMK--LLPI--------------LD----------------
---------------------------TY------AA-----SRKSL-----ETRV----
----------------Y-SAP-E------------LLGP-----QPS----V---TPKC-
---DVYSYGMVLLELMTGRHPD------------------SKPDGGPNA-----------
--LVEL----V------------------------IR---TL-------ES----G----
-------NGPNCFD----------PK-L--------------------------------
-----------------------T--SFPESEVV-QVLKLALVCTSQV-ASNR------P
TMGEAVQVL
>Pp3c5_8630                                                                                                                                                                                                                                                                                                                                                                                   
GR--GS-L-G-TVY----------RAR-F----D----D------------G--------
L-S----IAIKKL------------------EILGRI-----NN----------------
----AE---E----------FESEMDNLSDV-RHSNLVTLQGY-YW--------------
SSSMQLILTDY-IA-NGT-L-------ASHLH----------------------------
-------------PQP--GTQTSL---------------------M--WS--RRFRIAIG
VARGLSHLHH-----------------D-------L--RS----QV--LHLNISSTNVLL
DE--S---F-E-PKISDFGLIK--LLPV--------------LD----------------
---------------------------TY------AA-----SRNFH-----AVHV----
----------------Y-AAP-E------------LGGP-----KPS----V---TPKC-
---DVYSYGMVLLELVTGRRPD------------------LNSDDGPNG-----------
--LAEY----V------------------------IR---TL-------ES----G----
-------NGPDCFD----------PK-L--------------------------------
-----------------------T--LFPESEVV-QVLKLALVCTAQV-ASNR------P
TMGEAVQVL
>236225
GY--GP-L-G-TVY----------KAV-V----D----G------------G--------
V-A----LAVKKL------------------SSLGQI-----TS----------------
----QE---A----------FEREIAILKNV-KHRNVVTLEGY-YW--------------
SPPTKLLLTEY-LP-NDS-L-------FHHLH----------------------------
-------------QRM--EGQLPL---------------------P--WW--RRFKIALG
AARGLAYLHH-----------------D-------C--RP----QV--LLFNLKSTNILL
DD--E---F-E-PHISDYGLRR--LLPK--------------LD----------------
---------------------------TY------MT-----DRKLE-----LAVG----
----------------Y-VAP-E------------MAVQ-----NLR----L---TDKC-
---DVYSFGVVLLELVTGRRPV-------------------QNLETDAV-------V---
--LCEY----A------------------------KA---AF-------EQ----G----
-------RGLQCLD----------HE-M--------------------------------
-----------------------S--SFPEAEIM-QVFRIGLLCTAQD-PSRR------P
SMAAVVQMM
>AT1G62950
GI--GS-I-G-AVY----------RAS-F----E----G------------G--------
V-S----IAVKKL------------------ETLGRI-----RN----------------
----QE---E----------FEQEIGRLGSL-SHPNLASFQGY-YF--------------
SSTMQLILSEF-VT-NGS-L-------YDNLH----------------------------
-----PRVSHRTSSSSSSHGNTEL---------------------N--WH--RRFQIAVG
TAKALSFLHN-----------------D-------C--KP----AI--LHLNVKSTNILL
DE--R---Y-E-AKLSDYGLEK--F-----------------LP----------------
---------------------------VL--NSSGLT------KF-H-----NAVG----
----------------Y-IAP-E------------LA-Q-----SLR----V---SDKC-
---DVYSYGVVLLELVTGRKPV------------------ESPSENEVV-------I---
--LRDH----V------------------------RN---LL-------ET----G----
-------SASDCFD----------RR-L--------------------------------
-----------------------R--GFEENELI-QVMKLGLICTTEN-PLKR------P
SIAEVVQVL
>AT1G12460
GM--GS-I-G-SVY----------RAS-F----E----G------------G--------
V-S----IAVKKL------------------ETLGRI-----RN----------------
----QE---E----------FEQEIGRLGGL-QHPNLSSFQGY-YF--------------
SSTMQLILSEF-VP-NGS-L-------YDNLH----------------------------
--LRIFPGTSSSYGNT------DL---------------------N--WH--RRFQIALG
TAKALSFLHN-----------------D-------C--KP----AI--LHLNVKSTNILL
DE--R---Y-E-AKLSDYGLEK--F-----------------LP----------------
---------------------------VM--DSFGLT-----KKF-H-----NAVG----
----------------Y-IAP-E------------LAQQ-----SLR----A---SEKC-
---DVYSYGVVLLELVTGRKPV------------------ESPSENQVL-------I---
--LRDY----V------------------------RD---LL-------ET----G----
-------SASDCFD----------RR-L--------------------------------
-----------------------R--EFEENELI-QVMKLGLLCTSEN-PLKR------P
SMAEVVQVL
>LOC_Os03g03570
GG--GS-V-G-TVY----------KAT-F----E----N------------G--------
L-S----IAVKKL------------------ETLGRV-----RS----------------
----QD---E----------FEQEMGQLGNL-SHPNLVAFQGY-YW--------------
SSSTQLILSEF-MV-NGS-L-------YDHLH--------GS-----PHTFS-----GS-
--S----------SRV------GL---------------------S--WE--QRFKVALG
TARALAYLHH-----------------D-------C--RP----QV--LHLNIKSSNIML
DK--D---F-E-AKLSDYGFGK--L--L--------------PI--------LG------
--------S----Y-------------EL-------S------RL-H-----AAIG----
----------------Y-IAP-E------------LASP-----SLR----Y---SDKS-
---DVFSFGVVLLEIVTGRKPV-------------ES----PGVA-TAV-------V---
--LRDY----V------------------------RA---IL-------ED----G----
------TVS-DCFD----------RS-M-------K---------------G-----FV-
---------E--------------------AELV-QVLKLGLVCTSNT-PSAR------P
NMAEVVQYL
>LOC_Os10g38800
GV--GS-V-G-AVY----------RAS-F----E----S------------G--------
A-S----IAVKKL------------------ETLGRI-----TS----------------
----QE---E----------FEREMGRLRGL-THPNLVTFHGY-YW--------------
SPSTQLLLSEF-VD-NGSTL-------YDHLH----------------------------
--GSRRRAGPASTGGD----GGGL---------------------P--WE--RRFRIAVA
TARALAYLHH-----------------D-------C--KP----QV--LHLNIKSRNILL
DN--E---H-E-AKLSDFGLSK--L-----------------LP----------------
---------------------------EP-----------------S-----NLPG----
----------------Y-VAP-E------------LASS-----SMS----SRHGGDKC-
---DVFSFGVVLLEMVTGRKPV-------------------SSRHGRQG-------TVLV
VVLRDY----V------------------------RE---MV-------ES----G----
-------TVSGCFD----------LS-M--------------------------------
-----------------------R--RFVEAELV-QVLKLGLVCTSES-PSRR------P
SMAEVVQFL
>406781
SR--TR-F-G-IVF----------KAC-L----E----D------------G--------
S-V----LSVKRL--------------------PDGS-----ID----------------
----EP---Q----------FRGEAERLGSL-KHKNLLVLRGY-YY--------------
SADVKLLIYDY-MP-NGN-L-------AVLLQ----------------------------
-------------QAS-SQDGSIL---------------------D--WR--MRHLIALN
IARGLQFLHH-----------------A-------C--DP----PV--VHGDVRPHNVQF
DA--D---F-E-PHISDFGVER--LAVT--------------PP----------------
---------------------------AD--PSTSSS-----STPAG-----GSLG----
----------------Y-VSP-E------------AG-A-----TGV----A---SKES-
---DVYGFGILLLELLTGRKPA---------------------TFSAEE-------D---
--IVKW----V------------------------KR---QL-------QG----R----
-------QAAEMFD----------PG-L--------------------------------
-----------------LELFDQE--SSEWEEFL-LAVKVALLCTAPD-PSDR------P
SMTEVVFML
>116152
SR--TR-Y-G-IVF----------KAC-L----Q----D------------G--------
T-V----LSIRRL-------------------PDGVI-----EE----------------
----SL--------------FRSEAEKVGRV-KHKNLAVLRGY-YI--------------
RGDVKLLVYDY-MP-NGN-L-------AALLQ----------------------------
-------------EAS-HQDGHVL---------------------N--WP--MRHLIALG
VARGLSFLHT-----------------Q----------EP----PI--VHGDVKPSNVLF
DA--D---F-E-AHLSDFGLEA--M-------------AVT-PM--------DP------
--------S----T-------------SS-------T-----TPL-------GSLG----
----------------Y-VSP-E------------AT-V-----SGQ----L---TRES-
---DVYSFGIVLLELLTGRRPV--------------------MFT-QDE-------D---
--IVKW----V------------------------KR---QL-------QS----G----
------PIS-ELFD----------PS-L-------L---------------ELDPESAE-
---------W--------------------EEFL-LAVKVALLCTAPD-PIDR------P
AMTEVVFML
>407578
SR--TR-Y-G-IVF----------KAC-L----Q----D------------G--------
T-V----LSIRRL-------------------PDGVI-----EE----------------
----SL--------------FRSEAEKVGRV-KHKNLAVLRGY-YI--------------
RGDVKLLVYDY-MP-NGN-L-------AALLQ----------------------------
-------------EAS-HQDGHVL---------------------N--WP--MRHLIALG
VARGLSFLHT-----------------Q----------EP----PI--VHGDVKPSNVLF
DA--D---F-E-AHLSDFGLEA--M-------------AVT-PM--------DP------
--------S----T-------------SS-------T-----TPL-------GSLG----
----------------Y-VSP-E------------AT-V-----SGQ----L---TRES-
---DVYSFGIVLLELLTGRRPV--------------------MFT-QDE-------D---
--IVKW----V------------------------KR---QL-------QS----G----
------PIS-ELFD----------PS-L-------L---------------ELDPESAE-
---------W--------------------EEFL-LAVKVALLCTAPD-PIDR------P
AMTEVVFML
>Pp3c22_21420                                                                                                                                                                                                                                                                                                                                                                                  
SR--TR-H-G-IVF----------KAI-L----K----D------------G--------
T-V----LSVRRL-------------------PDGQV-----EE----------------
----NL--------------FKAEAEMLGRI-RHQNLTVLRGY-YV--------------
HGDVRLLIYDY-MP-NGN-L-------ASLLQ----------------------------
-------------EAS-QQDGHVL---------------------N--WP--MRHLIALG
VARGLSFLHT-----------------Q-------C--EP----PI--IHGDVKPNNVQF
DA--D---F-E-AHLSDFGLER--F-----------------AT----------------
---------------------------MP-------------TDPSSSSTPVGSFG----
----------------Y-VSP-E------------STGV-----SRQ----L---TRGA-
---DVYSFGIVLLELLTGRRPA--------------------MFTTEDE-------D---
--IVKW----V------------------------KR---ML-------QT----G----
-------QITELFD----------PSLL--------------------------------
---------------------ELDPESSEWEEFL-LAVKVALLCTAPD-PVDR------P
SMSEVIFML
>Pp3c11_18980                                                                                                                                                                                                                                                                                                                                                                                  
SR--TR-H-G-IVF----------KAI-L----Q----D------------G--------
T-V----MSVRRL-------------------PDGAV-----ED----------------
----SL--------------FKAEAEMLGKV-KHRNLTVLRGY-YV--------------
HGDVRLLVYDY-MP-NGN-L-------ASLLQ----------------------------
-------------EAA-QQDGHVL---------------------N--WP--MRHLIALG
VSRGLSFLHT-----------------Q-------C--DP----PI--VHGDVKPNNVQF
DA--D---F-E-AHLSDFGLDK--L-----------------SV----------------
---------------------------TP-------------TDPSSSSTPVGSLG----
----------------Y-VSP-E------------AT-M-----SGQ----L---SSAA-
---DVYSFGIVLLELLTGRRPV--------------------MFANQDE-------D---
--IVKW----V------------------------KR---QL-------QS----G----
-------QVSELFD----------PSLL--------------------------------
---------------------DLDPESSEWEEFL-LAVKVALLCTAPD-PMDR------P
SMTEVVFML
>Pp3c7_3320                                                                                                                                                                                                                                                                                                                                                                                    
SR--TR-H-G-IVF----------KAI-L----Q----D------------G--------
T-V----MSVRRL-------------------PDGAV-----ED----------------
----SL--------------FKLEAEMLGKV-KHRNLTVLRGY-YV--------------
HGDVRLLVYDY-MP-NGN-L-------ASLLQ----------------------------
-------------EAS-QQDGHVL---------------------N--WP--MRHLIALG
VSRGLSFLHT-----------------Q-------C--DP----PI--VHGDVKPNNVQF
DA--D---F-E-AHLSEFGLDK--L-----------------SV----------------
---------------------------TP-------------TDPSTSSTPVGSLG----
----------------Y-VSP-E------------AT-T-----SGQ----L---SSAA-
---DVYSFGIVLLELLTGRRPV--------------------MFANQDE-------D---
--IVKW----V------------------------KR---QL-------QS----G----
-------QVSELFD----------PSLL--------------------------------
---------------------DLDPESSEWEEFL-LAVKVALLCTAPD-PMDR------P
SMTEVVFML
>LOC_Os04g48760
SR--GR-H-G-LVF----------KAC-Y----N----D------------G--------
T-V----LAILRL-------------------PSTSS-----DG---------------A
VVIEEG---S----------FRKEAESLGKV-KHRNLTVLRGY-YAGP------------
PPDVRLLVYDY-MP-NGN-L-------ATLLQ----------------------------
-------------EAS-HQDGHIL---------------------N--WP--MRHLIALG
VSRGLAFLHQ-----------------S----------------GV--VHGDVKPQNILF
DA--D---F-E-PHLSDFGLEPMVV-----------------TAGAAAAAAAAS------
---------------------------TS------AT-----TTV-------GSLG----
----------------Y-VAP-D------------AA-A-----AGQ----A---TREG-
---DVYSFGIVLLELLTGRRPG--------------------MFAGEDE-------D---
--IVKW----V------------------------KR---QL-------QR----G----
-------AVAELLE----------PG-L--------------------------------
------------------LELDPE--SSEWEEFL-LGIKVGLLCTAPD-PLDR------P
AMGDVVFML
>AT1G75640
SR--GR-Y-G-LVF----------KAT-F----R----D------------G--------
M-V----LSVRRL-------------------MDGAS-----IT----------------
----DA---T----------FRNQAEALGRV-KHKNITVLRGYYCG--------------
PPDLRLLVYDY-MP-NGN-L-------ATLLQ----------------------------
-------------EAS-HQDGHVL---------------------N--WP--MRHLIALG
IARGLSFLHS-----------------L----------------SI--IHGDLKPQNVLF
DA--D---F-E-AHLSEFGLDR--L------------TALT-PA--------EE------
--------P----S-------------TS-------S-----TPV-------GSLG----
----------------Y-IAP-E------------AG-L-----TGE----T---SKES-
---DVYSFGIVLLEILTGKKAV--------------------MFT-EDE-------D---
--IVKW----V------------------------KR---QL-------QK----G----
------QIV-ELLE----------PG-L-------L---------------ELDPESSE-
---------W--------------------EEFL-LGIKVGLLCTGGD-VVDR------P
SMADVVFML
>AT4G36180
SR--TR-Y-G-LLF----------KAN-Y----N----D------------G--------
M-V----LSIRRL-------------------PNGSL-----LN----------------
----EN---L----------FKKEAEVLGKV-KHRNITVLRGYYAG--------------
PPDLRLLVYDY-MP-NGN-L-------STLLQ----------------------------
-------------EAS-HQDGHVL---------------------N--WP--MRHLIALG
IARGLGFLHQ-----------------S----------------NM--VHGDIKPQNVLF
DA--D---F-E-AHISDFGLDR--L-----------------TI--------RS------
---------------------------PS--RSAVTA-----NTI-------GTLG----
----------------Y-VSP-E------------AT-L-----SGE----I---TRES-
---DIYSFGIVLLEILTGKRPV--------------------MFT-QDE-------D---
--IVKW----V------------------------KK---QL-------QR----G----
-------QVTELLE----------PG-L--------------------------------
------------------LELDPE--SSEWEEFL-LGIKVGLLCTATD-PLDR------P
TMSDVVFML
>LOC_Os10g06760
GR--GR-H-G-TVY----------RTECK----L-----------------G--------
K-Q----WAVKTV---------------------DLS-----QC----------------
---------K----------LPIEMKILNTV-KHRNIVRMAGY-CI--------------
RGSVGLILYEY-MP-EGT-L-------FELLH----------------------------
-------------RRK---PHAAL---------------------D--WT--VRHQIAFG
VAQGLSYLHH-----------------D-------C--VP----MI--VHRDVKSSNILM
DT--E---L-V-PKLTDFGMGK--I--V--------------ED--------DD------
---------------------------LD------AT-----VSVVV-----GTLG----
----------------Y-IAP-E------------HG-Y-----YTR----L---TEKS-
---DVYSYGVVLLELLCRKMPV----------DPAFG---------DSV-------D---
--IVTW----M------------------------RSNLTQA-------DR----R----
-------VIMECLD----------EE-I-------M------------------------
---------------------YWP--EDEQAKAL-DLLDLAMYCTQLA-CQSR------P
SMREVVNNL
>81328
GT--GP-Y-G-SVF----------RGI-F----A-----------------W--------
EKI----LAVKVG-------------------RTEQD----ADD----------------
----TKNTYY----------YTSAARKLNRI-RHPNVVKLEDF-LV--------------
YKGAKIFLYEY-MP-NKS-L-------AEALH-------------------------RP-
-------------SGP------KL---------------------H--WN--TRYKIAVG
AAQGLSYLHH-----------------Q-------Y--------SI--VHCDIKSNNVLL
DS--A---F-G-ARIADVGLAK--L-----------------IG--------DS------
---------------------------RN-------------LSCLN-----RSFG----
----------------Y-TAP-E---------------------AAK----V---SQKA-
---DVYSFGVVLLELLTGKRPM----------------------MEDGT-------S---
--LVSW----V------------------------RN---SI-------AD---DQ----
-------PLSDIVD----------PI-L--------------------------------
--------------------RNVN--GPFQEEIS-SVFKIALISTDPS-PARR------P
SMKDIVEVL
>AT5G45800
SD--GT-C-G-PLY----------RAV-L----P-----------------G--------
DLH----VAIKVL-------------------ERIRD-----VD----------------
----QN---D----------AVTAFEALTRL-KHPNLLTLSGY-CI--------------
AGKEKLILYEF-MA-NGD-L-------HRWLH-------------------E-----LP-
--A----------GET------NVE-DWSADTWESHVGDSSPEKTN--WL--IRHRIAIG
VARGLAYLHH-------------------------V--GT--------THGHLVATNILL
TE--T---L-E-PRISDFGINN--I-----------------------------------
----------------------------------------------------ARTG----
----------------------D---------------D-----TNK----N---NVEF-
---DVYSFGVILFELLTGKQGS------------------------DEN-----------
--VKSV-----------------------------RR---LV-------KE--RRG----
------E---EALD----------SR-L-------R------------------------
---------------------LAA--GESVNEMV-ESLRIGYFCTAET-PVKR------P
TMQQVLGLL
>LOC_Os02g14480
-ADVGGRS-G-AAY----------RAV-L----P-----------------G--------
DLH----VVVRVV----------------DGAVAGVG-----GD----------------
----DGDVAA----------AAAGLRELARL-RHPNILPLLGY-CI--------------
AGKEKLLLYEY-IE-KGN-L-------YRWLH-------------------ELPASSMDM
EETGADMWDTTEQDKK------SI--------------------DD--WP--TRYHIILG
IARGLAFLHQ-----------------G-------W--AGSSGRPI--VHGNLVPTNILL
DD--D---L-E-PRISDYIHPV--------------------------------------
----------------------------------------------D-----SNNG----
----------------E-LTP-E---------------S---------------------
---DVYSFGVLVFELVTGQVRW------------------------DDS-----------
--TVSW----A------------------------RG---VI-------RN----R----
-------KSLNIVD----------AR-L-------R---------------E--------
---------EEEEGGTSGAAKTTM--TVAEREMV-ECLQVGFLCTAHS-PEKR------P
SMQQVVGVL
>LOC_Os06g35200
-AERGGRS-G-AAY----------RAV-L----P-----------------G--------
DMH----VVVRVV-------------------DGAMA----VGE----------------
----DDDPAT----------AATAFRDLARL-RHPNILPLLGY-CI--------------
AGKEKLLLYEY-ME-KGD-L-------HRWLH-------------------E-----LP-
--A----------GRP------DM--EDDTGGDIWEVAEDKRSISD--WP--TRHRIALG
IARGLAFLHQ-----------------G-------W--AG-SGRPV--VHGHLVPTNILL
GE--D---L-E-PRISDFGHPS--------------------------------------
------------------------------------------------------------
----------------------D----------------------------T---TPEG-
---DVYSFGVLVLELITGQAGW------------------------DEA-----------
--SVSW----A------------------------RG---II-------RD----Q----
-------KGLDIVD----------PR-V-------R---------------D--------
----------------EAGGGPET--STVEREMV-ECLRVGYLCTAQS-PEKR------P
TMQQVVGVL
>Pp3c4_26070                                                                                                                                                                                                                                                                                                                                                                                   
LD--GG-Y-G-PTF----------KGV-L----P-----------------G--------
GLQ----IVVKVL-------------------YEGGP-----GN----------------
----EL---E----------KAAQLEALGKI-RHENLVSLVGY-CI--------------
VRGERLLVYEF-ME-NGN-V-------YQRLH---------------------DPSEEAH
HPDHWTVETWVDAPEK-FSVTEEL---------------------S--WP--IRHRIAVG
VARALAFLHH-----------------G-------C--SP----NI--VHRDVTSSNILL
DS--Q---Y-E-PHLAECGLAN--L-----------------VE--------SP------
---------------------------RH-------D-----TPVMG-----GTVG----
----------------Y-VPP-E------------YG-Q-----TWK----P---TPRG-
---DVYSFGVVLLELITGKRPT-----------------GHFFHDSYGG-------N---
--LVGW----V------------------------RS---MI-------KE----K----
-------RGYKCLD----------PK-L--------------------------------
----------------------LA--TGVESEML-ETLRIGYLCTAEL-PTKR------P
TMQQVVGLL
>Pp3c3_15220                                                                                                                                                                                                                                                                                                                                                                                  
AD--GR-Y-G-PTF----------KGT-L----Q-----------------G--------
GFK----IVVKVL-------------------RDCGP-----AN----------------
----EL---E----------KAAQLEALGKI-RHENLVSLVGY-CL--------------
VGGERLLVYEF-ME-NAD-V-------HQRLH---------------------D-SPDTH
HPENWTKEKWEDAPER-FIVPEEL---------------------A--WP--IRHRIAVG
VARALAFLHH-----------------G-------S--VP----SV--VHRDVTTANIML
DS--Q---Y-E-PHLADCGLAD--L-----------------VE--------SG------
---------------------------KH-----CDS-----GPLMG-----GSPG----
----------------Y-IPP-E------------YT-Q-----TWK----A---TSRG-
---DVFSFGVVLLELVTGKPPT-----------------GQYFHESYGG-------N---
--LVGW----V------------------------RT---LI-------RE----K----
-------QGYKCLD----------PK-L--------------------------------
----------------------LA--TGVESEML-ETLRIGYLCTAEL-PVKR------P
TMQQVVGLL
>Pp3c12_16340                                                                                                                                                                                                                                                                                                                                                                                
SD--GH-Y-G-PSY----------KGA-L----P-----------------G--------
GLK----IVVKVL-------------------FLGCP-----AN----------------
----EY---E----------KVAQLEALGKI-RHPNLLSLMGY-CL--------------
VGGERLLVYEF-ME-NGD-V-------QRRLH----------------------ELPEGN
QDPEDWSKDTWEHSDS-VTKIDDL---------------------S--WP--VRYRIALG
VARALAFLHH-----------------N-------C--SP----QL--VHRDVTSSNILL
DS--L---Y-E-PHLADYGLAS--L-IT--------------SE--------NL------
---------------------------LE-------------TPAIC-----GAPG----
----------------Y-LPP-E------------YG-Q-----AWK----A---TTRG-
---DVYSFGVVLLELVTGKRPI-----------------G-HFHDSLSG-------H---
--LVGW----V------------------------RS---LM-------RE----K----
-------RAYKCLD----------PK-L--------------------------------
----------------------AC--TGVENEML-ETLRIGYLCTAEL-PSKR------P
TMQQIVGLL
>Pp3c8_2540                                                                                                                                                                                                                                                                                                                                                                                   
SD--GG-Y-G-PAF----------KGT-L----P-----------------G--------
GFQ----IVVKVL-------------------YEGGP-----VN----------------
----EY---E----------KAAQLESLGRI-RHPNLVTLVGY-CL--------------
VGDERVLVYEF-ME-NGD-L-------SSCLH--------------------E----LP-
--S----------GQQ------NP-EDWSKDTWENPDFETRNDVLS--WQ--VRHRIALG
VARALAFLHH-----------------G-------C--CP----HL--VHRAVTSSNILL
DS--I---Y-E-PHLADSGLGT--LTVT--------------GG--------PD------
---------------------------SE-------------APAYC-----GSPG----
----------------Y-SPP-E------------YG-Q-----LWK----A---TTRG-
---DVYSFGVLVLELVTGKKPT-----------------SPYYHESYGG-------N---
--LVGW----V------------------------RA---LI-------RE----K----
-------RGYKCLD----------PR-L--------------------------------
----------------------AS--SKVESEML-EALRIGYLCTAEH-PSKR------P
TMQQVVGLL
>AT5G58150
WE--GK-S-G-PTY----------GAV-L----P-----------------G--------
GFR----AALKVI-------------------PSGTT-----LT----------------
----DT---E----------VSIAFERLARI-NHPNLFPLCGY-CI--------------
ATEQRIAIYED-LD-MVN-L-------QSLLH-------------------------NN-
-------------GDD------SA---------------------P--WR--LRHKIALG
TARALAFLHH-----------------G-------C--IP----PM--VHGEVKAATILL
DS--S---Q-E-PRLADFGLVK--L-----------------LD--------EQ------
---------------------------FP-------------GSE-------SLDG----
----------------Y-TPP-E------------QE-R-----NAS----P---TLES-
---DVYSFGVVLLELVSGKKPE-------------------------GD-----------
--LVNW----V------------------------RG---LV-------RQ----G----
-------QGLRAID----------PT-M--------------------------------
----------------------QE--TVPEDEIA-EAVKIGYLCTADL-PWKR------P
TMQQVVGLL
>AT2G24230
AD--GK-F-G-PVY----------RGF-L----P-----------------G--------
GIH----VAVKVL-------------------VHGST-----LS----------------
----DQ---E----------AARELEFLGRI-KHPNLVPLTGY-CI--------------
AGDQRIAIYEY-ME-NGN-L-------QNLLH-----------------DLPFGVQTTDD
WTTDTWEEETDNGTQN-IGTEGPV--------------------AT--WR--FRHKIALG
TARALAFLHH-----------------G-------C--SP----PI--IHRDVKASSVYL
DQ--N---W-E-PRLSDFGLAK--V-----------------FG--------NG------
---------------------------LD-------------DEIIH-----GSPG----
----------------Y-LPP-E------------FL-QPEHEL-------P---TPKS-
---DVYCFGVVLFELMTGKKPI-----------------EDDYLDEKDT-------N---
--LVSW----V------------------------RS---LV-------RK----N----
-------QASKAID----------PK-I--------------------------------
----------------------QE--TGSEEQME-EALKIGYLCTADL-PSKR------P
SMQQVVGLL
>LOC_Os08g17410
AE--GR-F-G-PVY----------RGF-L----P-----------------G--------
GIQ----VAVKVL-------------------VHGSA-----MA----------------
----DQ---D----------AARELERLGRI-KHPNLVPLTGY-CL--------------
AGEQRIAIYEY-ME-NGN-L-------HNLLH--------DLPLGVQTTEDWSTDTWED-
--NNGGVATENITPEG------TA---------------------T--WM--FRHKIALG
AARALAFLHH-----------------G-------C--IP----QI--VHRDVKASSIYF
DC--G---M-E-PRLSDFGLSM--I-----------------AG----------------
---------------------------TS------TD-----NNLLH-----HSPG----
----------------Y-APP-E------------FS-DSENAM-------A---TAKS-
---DVYSFGVVLFELITGKKPL-----------------GDDYPGQKEA-------S---
--LVNW----A------------------------RA---MV-------KA----N----
-------LGPGIID----------PK-I--------------------------------
----------------------RD--TGLERQME-EALRIAYLCTAEL-PSKR------P
AMQQIVGLL
>Pp3c1_9320                                                                                                                                                                                                                                                                                                                                                                                   
GS--GG-F-G-KVY----------RGVLL----D-----------------G--------
T-V----VAIKCA-------------------SLQSA-----QG----------------
----QT---E----------FRNELTLLSRL-HHRNLVKLEGF-CD--------------
DDGLQILVYEF-ME-NGD-L-------HDNLF----------------------------
-------------GKK---GKFPL---------------------N--SI--QRLEVVLG
VARGLDYLHS-----------------F-------A--DP----PV--IHRDIKLSNVLL
SH--S---M-V-PKLSDFGVSR--A--S--------------AE--------YA------
---------------------------TH------VS-----TAP-I-----GTRG----
----------------Y-LDP-D------------YF-R-----TNQ----L---TTAS-
---DVYAFGIVLLEIITGLPVI-------------------DYTRLDAS-------C---
--LDAW----A------------------------RP---RF-------NE---GG----
-------IR-AIID----------RK-L-------D------------------------
--------------------------IGYNEALYTDMAHLALRCAQHD-RTLR------P
TMKDVLSIL
>Pp3c12_14020                                                                                                                                                                                                                                                                                                                                                                                  
GM--GG-F-G-NVY----------QGF-L----N----D------------G--------
K-I----VAIKCA-------------------SLRSA-----QG----------------
----HK---E----------FQNELTLLARL-HHRNLVGLLGF-CD--------------
DGGLQILVYEY-MS-NGD-L-------YDNLF-------------------------GT-
--D----------GRP------SL---------------------N--SY--QRVEVALG
IARGLDYLHS-----------------F-------A--DP----PV--IHRDIKASNILL
DE--F---M-V-AKLADFGVSK--I--S--------------PE--------PY------
---------------------------SH------IS-----TRP-V-----GTMG----
----------------Y-VDP-E------------YF-R-----TNQ----V---TVSS-
---DIYSFGIVLLEIITGKPII-------------------DDQRGENT-------N---
--LEDW----V------------------------KP---RF-------IL---RG----
-------VK-EIVD----------PK-F-------K------------------------
--------------------------GDYDEELFTKMTELAIRCTSAK-RNDR------P
TMKEVLNIL
>Pp3c2_27480                                                                                                                                                                                                                                                                                                                                                                                  
GE--GG-F-G-KVF----------VGK-F----P----C------------G--------
R-S----LAIKQA-------------------CIADY-----SS----------------
----ETGRGQ----------FRNEVSLLSRL-HHKNLVRLEGF-CD--------------
DGGQQILVYEY-MK-LGN-L-------HDLLH----------------------------
-------------GNV-QGKHVTL---------------------D--WY--KRLEIAVN
VAQGLDYLHS-----------------F-------A--HP----PV--IHRDVKPSNILL
DD--N---L-V-AKVADFGISK--E--T--------------IE--------MG------
---------------------------TH------VS-----TRP-V-----GTAG----
----------------Y-WDP-Q------------YF-L-----RLQ----L---TAAS-
---DVYSYGIVLLELITGRKAI------------------ESDGLEEDT-------N---
--IVEW----T------------------------RAKMEAC-------QD---------
-------ALHSIVD----------PR-L--------------------------------
-----------------------E--GDYPKRIFKYLVDLALKCASFE-RQTR------P
TMKYVVSVL
>Pp3c11_13350                                                                                                                                                                                                                                                                                                                                                                                  
GE--GG-F-G-KVF----------VGN-F----A----D------------G--------
R-M----LAIKRA------------------GPTRCS-----SK----------------
----ESGHGQ----------FRNEVLLLSRL-HHKNLVRLNGF-CD--------------
DGDQQILVYEY-MK-LGN-L-------HRHLH----------------------------
-------------GNK--GKCATL---------------------D--WY--KRLEIAVN
VAQGLEYLHS-----------------F-------A--DP----PV--IHRDVKPSNILL
DE--N---L-V-AKVADFGISK--E--S--------------PE--------ID------
---------------------------TH------VS-----TGP-A-----GTLG----
----------------Y-FDP-Q------------YF-L-----RRQ----L---TTAS-
---DVYSFGVVLLELMTGRRAI-----------------EMNCPDDEES-------N---
--LIEW----T------------------------KK------------KREADQG----
-------IE-SVVD----------PK-L--------------------------------
-----------------------E--GNYPRELFETLVDLGLKCSSFN-RVVR------P
TMKVVVSIL
>Pp3c7_19750                                                                                                                                                                                                                                                                                                                                                                                   
GE--GC-F-G-KVY----------VGR-F----P----D------------G--------
R-T----LAIKRG-------------GPAKYSSEESD-----RG----------------
---------Q----------FRNEVLLLSRL-HHKNLVRLEGF-CD--------------
DEDQQILVYEY-MK-LGN-L-------HRHLH----------------------------
-------------GIK----GMTF---------------------D--WY--KRLEIAVD
VARGLDYLHS-----------------F-------A--DP----PV--IHRDVKPSNILL
DD--N---L-V-AKIADFGISK--E--S--------------SE--------IK------
---------------------------TH------VS-----TGP-A-----GTAG----
----------------Y-FDP-Q------------YF-L-----RRQ----L---TTAS-
---DVYSFGVVLLELISGRKAI-----------------AFHCPEDEES-------N---
--LIEW----T------------------------KQ---KM-------EQ-GRAG----
-------IE-SVVD----------PK-L-----------------------E--------
--------------------------GVYPRELFETLVDLGLKCSSFK-RNVR------P
TMKVVVSIL
>Pp3c25_10250                                                                                                                                                                                                                                                                                                                                                                                  
GA--GG-F-G-KVF----------YGT-L----A----D------------G--------
K-M----VAIKRA-------------------STSGL-----QG----------------
----QI---E----------FRNEVNLLSRL-HHRHLVRLEGF-CD--------------
EHDLQILVYEY-MK-NGN-L-------GEHIA----------------------------
-------------RAK---EGKVL---------------------E--WY--KRLEIAVG
IAQGLDYLHS-----------------F-------A--DP----PV--IHRDIKPTNILL
DE--Y---M-V-AKVADFGISK--A--T--------------PE--------FD------
---------------------------TH------IS-----TRP-A-----GTAG----
----------------Y-LDP-E------------YF-L-----RRQ----L---TTAS-
---DVYGYGVLLLEIITGQQAI----------DHSRK---------EEF-------N---
--LIEW----V------------------------RP---RF-------RE----R----
------GIE-AVVD----------VA-L-------D--------------GN-----YD-
---------K--------------------EVFT-DMTNVALMCASFN-KNDR------P
AMKDVVSYL
>Pp3c14_24840                                                                                                                                                                                                                                                                                                                                                                                 
GE--GG-F-G-KVF----------VGE-F----K----D------------G--------
R-T----LAIKRA-----------------SGLVSSS-----QG----------------
----MA---E----------FRNEVLLLSRL-HHKNLVRLEGF-CD--------------
ESGVQVLVYEF-MR-QGN-L-------HAHLF----------------------------
-------------RST-----KRL---------------------N--WY--KRLEIAVG
VAHGLEYLHS-----------------Y-------A--DP----PV--IHRDVKPSNVLL
DD--N---L-I-AKVADFGISK--A--T--------------DT--------EA------
---------------------------TH------VS-----TRP-A-----GTAG----
----------------Y-FDP-Q------------YF-I-----RQQ----L---TTAS-
---DVYGYGVVLLELVTGQRAI----------DHTRI---------SNF-------N---
--LVEW----V------------------------RP---KL-------KE----E----
------GIR-AIVD----------PK-L-------G--------------DD-----YP-
---------E--------------------DIYQ-DMAKLGLQCALFD-KDSR------P
TMKEVVNIL
>Pp3c2_12320                                                                                                                                                                                                                                                                                                                                                                                  
GV--GG-F-G-KVF----------VGT-F----K----D------------G--------
R-T----MAIKRA-----------------SGSVTSN-----QG----------------
----LA---E----------FRNEVMLLSRL-HHKNLVRLEGF-CD--------------
ESGLQILVYEY-MS-QGN-L-------HAHLF----------------------------
-------------KPN--GSGKSL---------------------N--WY--SRLEIAVG
VANGLNYLHT-----------------F-------A--DP----PV--IHRDVKPSNILL
DD--N---L-I-AKVADFGISK--A--T--------------DE--------FA------
---------------------------TH------VS-----TRP-A-----GTAG----
----------------Y-LDP-Q------------YF-L-----RQQ----L---TTAS-
---DVYGFGIVLLELVTGQRAI----------DHSRV---------DEF-------N---
--LVEW----A------------------------RP---KF-------KS----G----
------GIE-AIVD----------SK-L-------D--------------DS-----YP-
---------K--------------------DIYT-DMAEIALSCALFN-KDDR------P
AMKDVLSIL
>AT1G51790
GK--VG-F-G-RNY----------LGK-L---------D------------G--------
K-E----VTVKLV-------------------SSLSS-----QG----------------
----YK---Q----------LRAEVKHLFRI-HHKNLITMLGY-CN--------------
EGDKMAVIYEY-MA-NGN-L-------KQHIS----------------------------
-------------ENS----TTVF---------------------S--WE--DRLGIAVD
VAQGLEYLHT-----------------G-------C--KP----PI--IHRNVKCTNVFL
DE--S---F-N-AKLGGFGLSR--A--F--------------DA-------AEG------
---------------------------SH------LN-----TAI-A-----GTPG----
----------------Y-VDP-E------------YY-T-----SNM----L---TEKS-
---DVYSFGVVLLEIVTAKPAI--------------------IKNEERM-------H---
--ISQW----V------------------------ES---LL------SRE----N----
-------IV-EILD----------PS-L-------C---------------G--------
--------------------------DYDPNSAF-KTVEIAVACVCRN-SGDR------P
GMSQVVTAL
>AT4G29180
GK--GG-F-G-IVY----------LGS-L----E----D------------G--------
T-E----IAVKMI----------NDSSFGKSKGSSSS-----SS------S-------SQ
--V-SK---E----------FQVEAELLLTV-HHRNLASFVGY-CD--------------
DGRSMALIYEY-MA-NGN-L-------QDYLS----------------------------
-------------SEN----AEDL---------------------S--WE--KRLHIAID
SAQGLEYLHH-----------------G-------C--RP----PI--VHRDVKTANILL
ND--N---L-E-AKIADFGLSK--V--F--------------PE--------DD------
--------------------------LSH------VV-----TAV-M-----GTPG----
----------------Y-VDP-E------------YY-N-----TFK----L---NEKS-
---DVYSFGIVLLELITGKRSI------------------MKTDDGEKM-------N---
--VVHY----V------------------------EP---FL-------KM----G----
------DID-GVVD----------PR-L-------H---------------G--------
--------------------------DFSSNSAW-KFVEVAMSCVRDR-GTNR------P
NTNQIVSDL
>AT4G29450
GK--GG-F-G-IVY----------LGS-L----E----D------------G--------
T-K----IAVKMI-------------------NDSSL----AKP------------KGTS
SSSLSRASNQ----------FQVEAELLLTV-HHRNLASFVGY-CD--------------
DDRSMALIYEY-MA-NGN-L-------QAYLS----------------------------
-------------SEN----AEDL---------------------S--WE--KRLHIAID
SAQGLEYLHD-----------------G-------C--RP----AI--VHRDVKTANILI
ND--N---L-E-AKIADFGLSK--V--F--------------PE--------DD------
--------------------------LSH------VV-----TTV-M-----GTPG----
----------------Y-VDP-E------------YY-R-----TFV----L---NEKS-
---DVYSFGVVLLELITGQRAI------------------IKTEEGDNI-------S---
--VIHY----V------------------------WP---FF-------EA----R----
-------ELDGVVD----------PL-L-------R---------------G--------
--------------------------DFSQDSAW-KFVDVAMSCVRDK-GSNR------P
TMNQIVAEL
>AT1G05700
GK--GG-F-G-TVY----------HGF-Y---------D---------------------
NLQ----VAVKLL-------------------SETSA-----QG----------------
----FK---E----------FRSEVEVLVRV-HHVNLTALIGY-FH--------------
EGDQMGLIYEF-MA-NGN-M-------ADHLA----------------------------
-------------GKY----QHTL---------------------S--WR--QRLQIALD
AAQGLEYLHC-----------------G-------C--KP----PI--VHRDVKTSNILL
NE--K---N-R-AKLADFGLSR--S--FH-------------TE--------SR------
---------------------------SH------VS-----TLV-A-----GTPG----
----------------Y-LDP--------------LCFE-----TNG----L---NEKS-
---DIYSFGVVLLEMITGKTVI-------------------KESQTKRV-------H---
--VSDW----V------------------------IS---IL-------RSTNDVN----
----------NVID----------SK-M--------------------------------
----------------------AK--DFDVNSVW-KVVELALSSVSQN-VSDR------P
NMPHIVRGL
>AT4G29990
GK--GG-F-G-KVY----------HGF-L----N-----------------G--------
D-Q----VAVKIL-------------------SEEST-----QG----------------
----YK---E----------FRAEVELLMRV-HHTNLTSLIGY-CN--------------
EDNHMALIYEY-MA-NGN-L-------GDYLS----------------------------
-------------GKS----SLIL---------------------S--WE--ERLQISLD
AAQGLEYLHY-----------------G-------C--KP----PI--VHRDVKPANILL
NE--N---L-Q-AKIADFGLSR--S--F--------------PV--------EG------
--------------------------SSQ------VS-----TVV-A-----GTIG----
----------------Y-LDP-E------------YY-A-----TRQ----M---NEKS-
---DVYSFGVVLLEVITGKPAI-------------------WHSRTESV-------H---
--LSDQ----V------------------------GS---ML-------AN----G----
------DIK-GIVD----------QR-L-----------------------G--------
---------D----------------RFEVGSAW-KITELALACASES-SEQR------P
TMSQVVMEL
>AT2G19190
GK--GG-F-G-KVY----------HGV-I----N-----------------G--------
E-Q----VAVKVL-------------------SEESA-----QG----------------
----YK---E----------FRAEVDLLMRV-HHTNLTSLVGY-CN--------------
EINHMVLIYEY-MA-NEN-L-------GDYLA----------------------------
-------------GKR----SFIL---------------------S--WE--ERLKISLD
AAQGLEYLHN-----------------G-------C--KP----PI--VHRDVKPTNILL
NE--K---L-Q-AKMADFGLSR--S--FS-------------VE--------GS------
---------------------------GQ------IS-----TVV-A-----GSIG----
----------------Y-LDP-E------------YY-S-----TRQ----M---NEKS-
---DVYSLGVVLLEVITGQPAI-------------------ASSKTEKV-------H---
--ISDH----V------------------------RS---IL-------AN----G----
-------DIRGIVD----------QR-L-------R---------------E--------
--------------------------RYDVGSAW-KMSEIALACTEHT-SAQR------P
TMSQVVMEL
>AT2G19210
GQ--GG-F-G-KVY----------HGV-L----N----D---------------------
D-Q----VAVKIL-------------------SESSA-----QG----------------
----YK---E----------FRAEVELLLRV-HHKNLTALIGY-CH--------------
EGKKMALIYEF-MA-NGT-L-------GDYLS----------------------------
-------------GEK----SYVL---------------------S--WE--ERLQISLD
AAQGLEYLHN-----------------G-------C--KP----PI--VQRDVKPANILI
NE--K---L-Q-AKIADFGLSR--S--VA-------------LD--------GN------
---------------------------NQ------DT-----TAV-A-----GTIG----
----------------Y-LDP-E------------YH-L-----TQK----L---SEKS-
---DIYSFGVVLLEVVSGQPVI-----------------ARSRTTAENI-------H---
--ITDR----V------------------------DL---ML-------ST----G----
------DIR-GIVD----------PK-L-----------------------G--------
---------E----------------RFDAGSAW-KITEVAMACASSS-SKNR------P
TMSHVVAEL
>AT2G19230
GQ--GG-F-G-KVY----------YGV-L----R-----------------G--------
E-Q----VAIKML-------------------SKSSA-----QG----------------
----YK---E----------FRAEVELLLRV-HHKNLIALIGY-CH--------------
EGDQMALIYEY-IG-NGT-L-------GDYLS----------------------------
-------------GKN----SSIL---------------------S--WE--ERLQISLD
AAQGLEYLHN-----------------G-------C--KP----PI--VHRDVKPTNILI
NE--K---L-Q-AKIADFGLSR--S--FT-------------LE--------GD------
---------------------------SQ------VS-----TEV-A-----GTIG----
----------------Y-LDP-E------------HY-S-----MQQ----F---SEKS-
---DVYSFGVVLLEVITGQPVI-----------------SRSRTE-ENR-------H---
--ISDR----V------------------------SL---ML-------SK----G----
------DIK-SIVD----------PK-L-----------------------G--------
---------E----------------RFNAGLAW-KITEVALACASES-TKTR------L
TMSQVVAEL
>AT1G07550
GK--GG-F-G-VVY----------QGC-L----N--------------------------
NEQ----AAIKVL-------------------SHSSA-----QG----------------
----YK---E----------FKTEVELLLRV-HHEKLVSLIGY-CD--------------
DDNGLALIYEL-MG-KGN-L-------KEHLS----------------------------
-------------GKP---GCSVL---------------------S--WP--IRLKIALE
SAIGIEYLHT-----------------G-------C--KP----KI--VHRDVKSTNILL
SE--E---F-E-AKIADFGLSR--S--FL-------------IG--------NE------
---------------------------AQP------------TVV-A-----GTFG----
----------------Y-LDP-E------------YH-K-----TSL----L---SMKS-
---DVYSFGVVLLEIISGQDVI--------------------DLSRENC-------N---
--IVEW----T------------------------SF---IL-------EN----G----
------DIE-SIVD----------PN-L-------H---------------Q--------
--------------------------DYDTSSAW-KVVELAMSCVNRT-SKER------P
NMSQVVHVL
>AT2G14510
GK--GG-F-G-VVY----------HGF-L----N--------------------------
NEQ----VAVKVL-------------------SQSST-----QG----------------
----YK---E----------FKTEVELLLRV-HHVNLVSLVGY-CD--------------
EGIDLALIYEF-ME-NGN-L-------KEHLS----------------------------
-------------GKR---GGSVL---------------------N--WS--SRLKIAIE
SALGIEYLHI-----------------G-------C--QP----PM--VHRDVKSTNILL
GL--R---F-E-AKLADFGLSR--S--FL-------------VG--------SQ------
---------------------------AH------VS-----TNV-A-----GTLG----
----------------Y-LDP-E------------YY-L-----KNW----L---TEKS-
---DVYSFGIVLLESITGQPVI--------------------EQSRDKS-------Y---
--IVEW----A------------------------KS---ML-------AN----G----
------DIE-SIMD----------PN-L-------H---------------Q--------
--------------------------DYDSSSSW-KALELAMLCINPS-STQR------P
NMTRVAHEL
>AT2G14440
GK--GG-F-G-VVY----------HGF-L----N--------------------------
NEQ----VAVKVL-------------------SQSST-----QG----------------
----YK---E----------FKTEVELLLRV-HHVNLVSLVGY-CD--------------
KGNDLALIYEF-ME-NGN-L-------KEHLS----------------------------
-------------GKR---GGPVL---------------------N--WP--GRLKIAIE
SALGIEYLHI-----------------G-------C--KP----PM--VHRDVKSTNILL
GL--R---F-E-AKLADFGLSR--S--FL-------------VG--------SQ------
---------------------------TH------VS-----TNV-A-----GTLG----
----------------Y-LDP-E------------YY-Q-----KNW----L---TEKS-
---DVYSFGIVLLEIITGQPVI--------------------EQSRDKS-------Y---
--IVEW----A------------------------KS---ML-------AN----G----
-------DIESIMD----------RN-L--------------------------------
----------------------HQ--DYDTSSSW-KALELAMLCINPS-STLR------P
NMTRVAHEL
>AT1G07560
GK--GG-F-G-MVY----------HGY-I----N-----------------G--------
TEE----VAVKLL-------------------SPSSA-----QG----------------
----YK---E----------FKTEVELLLRV-YHTNLVSLVGY-CD--------------
EKDHLALIYQY-MV-NGD-L-------KKHFS----------------------------
-------------GSS------II---------------------S--WV--DRLNIAVD
AASGLEYLHI-----------------G-------C--KP----LI--VHRDVKSSNILL
DD--Q---L-Q-AKLADFGLSR--S--FP-------------IG--------DE------
---------------------------SH------VS-----TLV-A-----GTFG----
----------------Y-LDH-E------------YY-Q-----TNR----L---SEKS-
---DVYSFGVVLLEIITNKPVI--------------------DHNRDMP-------H---
--IAEW----V------------------------KL---ML-------TR----G----
------DIS-NIMD----------PK-L-------Q---------------G--------
--------------------------VYDSGSAW-KALELAMTCVNPS-SLKR------P
NMSHVVHEL
>AT5G59670
GK--GG-F-G-MVY----------HGT-V----K-----------------G--------
SEQ----VAVKVL-------------------SQSST-----QG----------------
----SK---E----------FKAEVDLLLRV-HHTNLVSLVGY-CC--------------
EGDYLALVYEF-LP-NGD-L-------KQHLS----------------------------
-------------GKG---GNSII---------------------N--WS--IRLRIALE
AALGLEYLHI-----------------G-------C--TP----PM--VHRDVKTANILL
DE--N---F-K-AKLADFGLSR--S--FQ-------------GE--------GE------
---------------------------SQ------ES-----TTI-A-----GTLG----
----------------Y-LDP-E------------CY-H-----SGR----L---GEKS-
---DVYSFGIVLLEMITNQPVI--------------------NQTSGDS-------H---
--ITQW----V------------------------GF---QM-------NR----G----
------DIL-EIMD----------PN-L-------R---------------K--------
--------------------------DYNINSAW-RALELAMSCAYPS-SSKR------P
SMSQVIHEL
>AT5G59650
GE--GG-F-G-VVC----------HGT-I----N-----------------G--------
SEQ----VAVKVL-------------------SQSSS-----QG----------------
----YK---H----------FKAEVDLLLRV-HHTNLVSLVGY-CD--------------
ERDHLALIYEF-LP-KGD-L-------RQHLS----------------------------
-------------GKS---GGSFI---------------------N--WG--NRLRIALE
AALGLEYLHS-----------------G-------C--TP----PI--VHRDIKTTNILL
DE--Q---L-K-AKLADFGLSR--S--FP-------------IG--------GE------
---------------------------TH------IS-----TVV-A-----GTPG----
----------------Y-LDP-E------------YY-Q-----TTR----L---GEKS-
---DVYSFGIVLLEIITNQPVI--------------------DQSRSKS-------H---
--ISQW----V-----------------------------GF-------EL--TRG----
------DIT-KIMD----------PN-L-------N---------------G--------
--------------------------DYESRSVW-RVLELAMSCANPS-SVNR------P
NMSQVANEL
>AT5G59680
GE--GG-F-G-VVC----------HGT-V----N-----------------G--------
SEQ----VAVKLL-------------------SQSST-----QG----------------
----YK---E----------FKAEVDLLLRV-HHTNLVSLVGY-CD--------------
EGDHLALIYEF-VP-NGD-L-------RQHLS----------------------------
-------------GKG---GKPIV---------------------N--WG--TRLRIAAE
AALGLEYLHI-----------------G-------C--TP----PM--VHRDVKTTNILL
DE--H---Y-K-AKLADFGLSR--S--FP-------------VG--------GE------
---------------------------SH------VS-----TVI-A-----GTPG----
----------------Y-LDP-E------------YY-H-----TSR----L---SEKS-
---DVYSFGIVLLEMITNQAVI--------------------DRNRRKS-------H---
--ITQW----V------------------------GS---EL-------NG----G----
-------DIAKIMD----------LK-L-------N---------------G--------
--------------------------DYDSRSAW-RALELAMSCADPT-SARR------P
TMSHVVIEL
>AT5G16900
GE--GG-F-G-VVY----------HGY-L----N----D---------------------
SEQ----VAVKVL-------------------SPSSS-----QG----------------
----YK---E----------FKAEVELLLRV-HHINLVSLVGY-CD--------------
EQAHLALIYEY-MA-NGD-L-------KSHLS----------------------------
-------------GKH---GDCVL---------------------K--WE--NRLSIAVE
TALGLEYLHS-----------------G-------C--KP----LM--VHRDVKSMNILL
DE--H---F-Q-AKLADFGLSR--S--FS-------------VG--------EE------
---------------------------SH------VS-----TGV-V-----GTPG----
----------------Y-LDP-E------------YY-R-----TYR----L---TEKS-
---DVYSFGIVLLEIITNQPVL--------------------EQANENR-------H---
--IAER----V------------------------RT---ML-------TR----S----
------DIS-TIVD----------PN-L-------I---------------G--------
--------------------------EYDSGSVR-KALKLAMSCVDPS-PVAR------P
DMSHVVQEL
>AT3G46330
GE--GG-F-G-VVY----------HGD-L----N-----------------G--------
SEQ----VAVKLL-------------------SQTSA-----QG----------------
----YK---E----------FKAEVELLLRV-HHINLVNLVGY-CD--------------
EQDHFALIYEY-MS-NGD-L-------HQHLS----------------------------
-------------GKH---GGSVL---------------------N--WG--TRLQIAIE
AALGLEYLHT-----------------G-------C--KP----AM--VHRDVKSTNILL
DE--E---F-K-AKIADFGLSR--S--FQ-------------VG--------GD------
--------------------------QSQ------VS-----TVV-A-----GTLG----
----------------Y-LDP-E------------YY-L-----TSE----L---SEKS-
---DVYSFGILLLEIITNQRVI--------------------DQTRENP-------N---
--IAEW----V------------------------TF---VI-------KK----G----
------DTS-QIVD----------PK-L-------H---------------G--------
--------------------------NYDTHSVW-RALEVAMSCANPS-SVKR------P
NMSQVIINL
>AT3G46420
GE--GG-F-G-VVY----------HGY-L----N-----------------G--------
SEQ----VAVKLL-------------------SQSSV-----QG----------------
----YK---E----------FKAEVELLLRV-HHINLVSLVGY-CD--------------
DRNHLALVYEY-MS-NGD-L-------KHHLS----------------------------
-------------GRN---NGFVL---------------------S--WS--TRLQIAVD
AALGLEYLHI-----------------G-------C--RP----SM--VHRDVKSTNILL
GE--Q---F-T-AKMADFGLSR--S--FQ-------------IG--------DE------
---------------------------NH------IS-----TVV-A-----GTPG----
----------------Y-LDP-E------------YY-R-----TSR----L---AEKS-
---DIYSFGIVLLEMITSQHAI--------------------DRTRVKH-------H---
--ITDW----V------------------------VS---LI-------SR----G----
------DIT-RIID----------PN-L-------Q---------------G--------
--------------------------NYNSRSVW-RALELAMSCANPT-SEKR------P
NMSQVVIDL
>AT3G46370
GE--GG-F-G-TVY----------YGN-L----N-----------------G--------
SEQ----VAVKVL-------------------SQSSS-----QG----------------
----YK---H----------FKAEVELLLRV-HHINLVSLVGY-CD--------------
ERNHLALIYEC-MS-NGD-L-------KDHLS----------------------------
-------------GKK---GNAVL---------------------K--WS--TRLRIAVD
AALGLEYLHY-----------------G-------C--RP----SI--VHRDVKSTNILL
DD--Q---L-M-AKIADFGLSR--S--FK-------------LG--------EE------
---------------------------SQ------AS-----TVV-A-----GTLG----
----------------Y-LDP-E------------YY-R-----TCR----L---AEMS-
---DVYSFGILLLEIITNQNVI--------------------DHAREKA-------H---
--ITEW----V------------------------GL---VL-------KG----G----
------DVT-RIVD----------PN-L-------D---------------G--------
--------------------------EYNSRSVW-RALELAMSCANPS-SEHR------P
IMSQVVIDL
>AT3G46400
GE--GG-F-G-IVY----------HGY-L----K-----------------N--------
VEQ----VAVKVL-------------------SQSSS-----QG----------------
----YK---H----------FKAEVELLLRV-HHINLVSLVGY-CD--------------
EKDHLALIYEY-MP-NGD-L-------KDHLS----------------------------
-------------GKQ---GDSVL---------------------E--WT--TRLQIAVD
VALGLEYLHY-----------------G-------C--RP----SM--VHRDVKSTNILL
DD--Q---F-M-AKIADFGLSR--S--FK-------------VG--------DE------
---------------------------SE------IS-----TVV-A-----GTPG----
----------------Y-LDP-E------------YY-R-----TSR----L---AEMS-
---DVYSFGIVLLEIITNQRVF--------------------DQARGKI-------H---
--ITEW----V------------------------AF---ML-------NR----G----
------DIT-RIVD----------PN-L-------H---------------G--------
--------------------------EYNSRSVW-RAVELAMSCANPS-SEYR------P
NMSQVVIEL
>AT3G46350
GE--GG-F-G-TVY----------HGD-L----D-----------------S--------
SQQ----VAVKLL-------------------SQSST-----QG----------------
----YK---E----------FKAEVDLLLRV-HHINLLNLVGY-CD--------------
ERDHLALIYEY-MS-NGD-L-------KHHLS----------------------------
-------------GEH---GGSVL---------------------S--WN--IRLRIAVD
AALGLEYLHI-----------------G-------C--RP----SM--VHRDVKSTNILL
DE--N---F-M-AKIADFGLSR--S--FI-------------LG--------GE------
---------------------------SH------VS-----TVV-A-----GSLG----
----------------Y-LDP-E------------YY-R-----TSR----L---AEMS-
---DVYSFGIVLLEIITNQRVI--------------------DKTREKP-------H---
--ITEW----T------------------------AF---ML-------NR----G----
------DIT-RIMD----------PN-L-------N---------------G--------
--------------------------DYNSHSVW-RALELAMSCANPS-SENR------P
SMSQVVAEL
>AT3G46340
GE--GG-F-G-VVY----------HGD-I----N-----------------G-------S
SQQ----VAVKLL-------------------SQSST-----QG----------------
----YK---E----------FKAEVELLLRV-HHINLVSLVGY-CD--------------
ERDHLALIYEY-MS-NKD-L-------KHHLS----------------------------
-------------GKH---GGSVL---------------------K--WN--TRLQIAVD
AALGLEYLHI-----------------G-------C--RP----SM--VHRDVKSTNILL
DD--Q---F-T-AKMADFGLSR--S--FQ-------------LG--------DE------
---------------------------SQ------VS-----TVV-A-----GTPG----
----------------Y-LDP-E------------YY-R-----TGR----L---AEMS-
---DVYSFGIVLLEIITNQRVI--------------------DPAREKS-------H---
--ITEW----T------------------------AF---ML-------NR----G----
-------DITRIMD----------PN-L-------Q---------------G--------
--------------------------DYNSRSVW-RALELAMMCANPS-SEKR------P
SMSQVVIEL
>AT1G51800
GR--GG-F-G-VVY----------YGV-L----N-----------------N--------
-EP----VAVKML-------------------TESTA-----LG----------------
----YK---Q----------FKAEVELLLRV-HHKDLTCLVGY-CE--------------
EGDKMSLIYEF-MA-NGD-L-------KEHLS----------------------------
-------------GKR---GPSIL---------------------T--WE--GRLRIAAE
SAQGLEYLHN-----------------G-------C--KP----QI--VHRDIKTTNILL
NE--K---F-Q-AKLADFGLSR--S--FP-------------LG--------TE------
---------------------------TH------VS-----TIV-A-----GTPG----
----------------Y-LDP-E------------YY-R-----TNW----L---TEKS-
---DVFSFGVVLLELVTNQPVI--------------------DMKREKS-------H---
--IAEW----V------------------------GL---ML-------SR----G----
------DIN-SIVD----------PK-L--------------------------------
----------------Q-G-------DFDPNTIW-KVVETAMTCLNPS-SSRR------P
TMTQVVMDL
>AT4G20450
GE--GG-F-G-VVY----------HGN-V----N----D---------------------
NEQ----VAVKVL-------------------SESSA-----QG----------------
----YK---Q----------FKAEVDLLLRV-HHINLVTLVGY-CD--------------
EGQHLVLIYEY-MS-NGN-L-------KQHLS----------------------------
-------------GEN---SRSPL---------------------S--WE--NRLRIAAE
TAQGLEYLHI-----------------G-------C--KP----PM--IHRDIKSMNILL
DN--N---F-Q-AKLGDFGLSR--S--FP-------------VG--------SE------
---------------------------TH------VS-----TNV-A-----GSPG----
----------------Y-LDP-E------------YY-R-----TNW----L---TEKS-
---DVFSFGVVLLEIITSQPVI--------------------DQTREKS-------H---
--IGEW----V------------------------GF---KL-------TN----G----
------DIK-NIVD----------PS-M--------------------------------
----------------N-G-------DYDSSSLW-KALELAMSCVSPS-SSGR------P
NMSQVANEL
>AT2G28970
GE--GG-F-G-VVY----------HGC-V----N-----------------G--------
TQQ----VAVKLL-------------------SQSSS-----QG----------------
----YK---H----------FKAEVELLMRV-HHKNLVSLVGY-CD--------------
EGDHLALIYEY-MP-NGD-L-------KQHLS----------------------------
-------------GKR---GGFVL---------------------S--WE--SRLRVAVD
AALGLEYLHT-----------------G-------C--KP----PM--VHRDIKSTNILL
DE--R---F-Q-AKLADFGLSR--S--FP-------------TE--------NE------
---------------------------TH------VS-----TVV-A-----GTPG----
----------------Y-LDP-E------------YY-Q-----TNW----L---TEKS-
---DVYSFGIVLLEIITNRPII--------------------QQSREKP-------H---
--LVEW----V------------------------GF---IV-------RT----G----
------DIG-NIVD----------PN-L--------------------------------
----------------H-G-------AYDVGSVW-KAIELAMSCVNIS-SARR------P
SMSQVVSDL
>AT2G28990
GE--GG-F-G-VVY----------HGF-V----N-----------------V--------
IEQ----VAVKLL-------------------SQSSS-----QG----------------
----YK---H----------FKAEVELLMRV-HHINLVSLVGY-CD--------------
EGEHLALIYEY-MP-NGD-L-------KQHLS----------------------------
-------------GKH---GGFVL---------------------S--WE--SRLKIVLD
AALGLEYLHT-----------------G-------C--VP----PM--VHRDIKTTNILL
DQ--H---L-Q-AKLADFGLSR--S--FP-------------IG--------NE------
---------------------------KN------VS-----TVV-A-----GTPG----
----------------Y-LDP-E------------YY-Q-----TNW----L---TEKS-
---DIYSFGIVLLEIISNRPII--------------------QQSREKP-------H---
--IVEW----V------------------------SF---MI-------TK----G----
-------DLRSIMD----------PN-L--------------------------------
----------------------HQ--DYDIGSVW-KAIELAMSCVSLS-SARR------P
NMSRVVNEL
>AT1G49100
GK--GG-F-G-MVY----------HGY-V----N-----------------G--------
REQ----VAVKVL-------------------SHASK-----HG----------------
----HK---Q----------FKAEVELLLRV-HHKNLVSLVGY-CE--------------
KGKELALVYEY-MA-NGD-L-------KEFFS----------------------------
-------------GKR---GDDVL---------------------R--WE--TRLQIAVE
AAQGLEYLHK-----------------G-------C--RP----PI--VHRDVKTANILL
DE--H---F-Q-AKLADFGLSR--S--FL-------------NE--------GE------
---------------------------SH------VS-----TVV-A-----GTIG----
----------------Y-LDP-E------------YY-R-----TNW----L---TEKS-
---DVYSFGVVLLEIITNQRVI--------------------ERTREKP-------H---
--IAEW----V------------------------NL---MI-------TK----G----
------DIR-KIVD----------PN-L--------------------------------
----------------K-G-------DYHSDSVW-KFVELAMTCVNDS-SATR------P
TMTQVVTEL
>AT2G28960
GE--GG-F-G-VVY----------HGI-L----N-----------------G--------
TQP----IAVKLL-------------------SQSSV-----QG----------------
----YK---E----------FKAEVELLLRV-HHVNLVSLVGY-CD--------------
EESNLALLYEY-AP-NGD-L-------KQHLS----------------------------
-------------GER---GGSPL---------------------K--WS--SRLKIVVE
TAQGLEYLHT-----------------G-------C--KP----PM--VHRDVKTTNILL
DE--H---F-Q-AKLADFGLSR--S--FP-------------VG--------GE------
---------------------------TH------VS-----TAV-A-----GTPG----
----------------Y-LDP-E------------YY-R-----TNR----L---NEKS-
---DVYSFGIVLLEIITSRPVI--------------------QQTREKP-------H---
--IAAW----V------------------------GY---ML-------TK----G----
------DIE-NVVD----------PR-L--------------------------------
----------------N-R-------DYEPTSVW-KALEIAMSCVNPS-SEKR------P
TMSQVTNEL
>AT2G04300
GK--GG-F-G-MVY----------HGT-V----N----D---------------------
AEQ----VAVKML-------------------SPSSS-----QG----------------
----YK---E----------FKAEVELLLRV-HHKNLVGLVGY-CD--------------
EGENLSLIYEY-MA-KGD-L-------KEHML----------------------------
-------------GNQ---GVSIL---------------------D--WK--TRLKIVAE
SAQGLEYLHN-----------------G-------C--KP----PM--VHRDVKTTNILL
DE--H---F-Q-AKLADFGLSR--S--FP-------------LE--------GE------
---------------------------TR------VD-----TVV-A-----GTPG----
----------------Y-LDP-E------------YY-R-----TNW----L---NEKS-
---DVYSFGIVLLEIITNQHVI--------------------NQSREKP-------H---
--IAEW----V------------------------GV---ML-------TK----G----
------DIK-SIID----------PK-F--------------------------------
----------------S-G-------DYDAGSVW-RAVELAMSCVNPS-STGR------P
TMSQVVIEL
>AT3G21340
GK--GG-F-G-MVY----------HGT-V----N-----------------N--------
TEQ----VAVKML-------------------SHSSS-----QG----------------
----YK---E----------FKAEVELLLRV-HHKNLVGLVGY-CD--------------
EGENLALIYEY-MA-NGD-L-------REHMS----------------------------
-------------GKR---GGSIL---------------------N--WE--TRLKIVVE
SAQGLEYLHN-----------------G-------C--KP----PM--VHRDVKTTNILL
NE--H---L-H-AKLADFGLSR--S--FP-------------IE--------GE------
---------------------------TH------VS-----TVV-A-----GTPG----
----------------Y-LDP-E------------YY-R-----TNW----L---NEKS-
---DVYSFGIVLLEIITNQLVI--------------------NQSREKP-------H---
--IAEW----V------------------------GL---ML-------TK----G----
------DIQ-NIMD----------PK-L--------------------------------
----------------------YG--DYDSGSVW-RAVELAMSCLNPS-SARR------P
TMSQVVIEL
>AT1G51830
GK--GG-F-G-IVY----------HGL-V----N-----------------G--------
TEQ----VAIKIL-------------------SHSSS-----QG----------------
----YK---Q----------FKAEVELLLRV-HHKNLVGLVGY-CD--------------
EGENLALIYEY-MA-NGD-L-------KEHMS----------------------------
-------------GTR---NHFIL---------------------N--WG--TRLKIVVE
SAQGLEYLHN-----------------G-------C--KP----LM--VHRDIKTTNILL
NE--Q---F-D-AKLADFGLSR--S--FP-------------IE--------GE------
---------------------------TH------VS-----TAV-A-----GTPG----
----------------Y-LDP-E------------YY-R-----TNW----L---TEKS-
---DVYSFGVVLLEIITNQPVI--------------------DPRREKP-------H---
--IAEW----V------------------------GE---VL-------TK----G----
------DIK-NIMD----------PS-L--------------------------------
----------------------NG--DYDSTSVW-KAVELAMCCLNPS-SARR------P
NMSQVVIEL
>AT1G51820
GK--GG-F-G-MVY----------HGF-V----N-----------------G--------
TEQ----VAVKIL-------------------SHSSS-----QG----------------
----YK---Q----------FKAEVELLLRV-HHKNLVGLVGY-CD--------------
EGDNLALIYEY-MA-NGD-L-------KEHMS----------------------------
-------------GTR---NRFIL---------------------N--WG--TRLKIVIE
SAQGLEYLHN-----------------G-------C--KP----PM--VHRDVKTTNILL
NE--H---F-E-AKLADFGLSR--S--FL-------------IE--------GE------
---------------------------TH------VS-----TVV-A-----GTPG----
----------------Y-LDP-E------------YH-R-----TNW----L---TEKS-
---DVYSFGILLLEIITNRHVI--------------------DQSREKP-------H---
--IGEW----V------------------------GV---ML-------TK----G----
------DIQ-SIMD----------PS-L--------------------------------
----------------------NE--DYDSGSVW-KAVELAMSCLNHS-SARR------P
TMSQVVIEL
>AT1G51850
GK--GG-F-G-MVY----------HGF-V----N-----------------G--------
TEQ----VAVKIL-------------------SHSSS-----QG----------------
----YK---E----------FKAEVELLLRV-HHKNLVGLVGY-CD--------------
EGENMALIYEY-MA-NGD-L-------KEHMS----------------------------
-------------GTR---NRFTL---------------------N--WG--TRLKIVVE
SAQGLEYLHN-----------------G-------C--KP----PM--VHRDVKTTNILL
NE--H---F-Q-AKLADFGLSR--S--FP-------------IE--------GE------
---------------------------TH------VS-----TVV-A-----GTPG----
----------------Y-LDP-E------------YY-K-----TNW----L---TEKS-
---DVYSFGIVLLELITNRPVI--------------------DKSREKP-------H---
--IAEW----V------------------------GV---ML-------TK----G----
-------DINSIMD----------PN-L--------------------------------
------------------------NEDYDSGSVW-KAVELAMSCLNPS-SARR------P
TMSQVVIEL
>AT1G51910
GK--GG-Y-G-RVY----------YGK-L----D----D---------------------
T-E----VAVKML-------------------FHSSA----EQD----------------
----YK---H----------FKAEVELLLRV-HHRHLVGLVGY-CD--------------
DGDNFALIYEY-MA-NGD-L-------KENMS----------------------------
-------------GNR---SGHVL---------------------S--WE--NRMQIAME
AAQGLEYLHN-----------------G-------S--RP----PM--VHRDVKTTNILL
NE--L---Y-Q-AKLADFGLSR--S--SP-------------VD--------GE------
---------------------------SY------VS-----TIV-A-----GTPG----
----------------Y-LDP-E---------------------TNL----L---SEKT-
---DVYSFGVVLLEIITNQPVI--------------------DTTREKA-------H---
--ITDW----V------------------------GF---KL-------ME----G----
-------DIRNIID----------PK-L--------------------------------
----------------------IK--EFDTNGVW-KAVELALSCVNPT-SNHR------P
TMPHVVMEL
>AT1G51890
GK--GG-F-G-TVY----------HGN-L----D----D---------------------
T-Q----VAVKML-------------------SHSSA-----QG----------------
----YK---E----------FKAEVELLLRV-HHRHLVGLVGY-CD--------------
DGDNLALIYEY-ME-KGD-L-------RENMS----------------------------
-------------GKH---SVNVL---------------------S--WE--TRMQIAVE
AAQGLEYLHN-----------------G-------C--RP----PM--VHRDVKPTNILL
NE--R---S-Q-AKLADFGLSR--S--FP-------------VD--------GE------
---------------------------SH------VM-----TVV-A-----GTPG----
----------------Y-LDP-E------------YY-R-----TNW----L---SEKS-
---DVYSFGVVLLEIVTNQPVM--------------------NKNRERP-------H---
--INEW----V------------------------MF---ML-------TN----G----
------DIK-SIVD----------PK-L--------------------------------
----------------------NE--DYDTNGVW-KVVELALACVNPS-SSRR------P
TMPHVVMEL
>AT1G51880
GK--GG-F-G-TVY----------HGN-L----E----D---------------------
T-Q----VAVKML-------------------SHSSA-----QG----------------
----YK---E----------FKAEVELLLRV-HHRNLVGLVGY-CD--------------
DGDNLALIYEY-MA-NGD-L-------KENMS----------------------------
-------------GKR---GGNVL---------------------T--WE--NRMQIAVE
AAQGLEYLHN-----------------G-------C--TP----PM--VHRDVKTTNILL
NE--R---Y-G-AKLADFGLSR--S--FP-------------VD--------GE------
---------------------------SH------VS-----TVV-A-----GTPG----
----------------Y-LDP-E------------YY-R-----TNW----L---SEKS-
---DVYSFGVVLLEIVTNQPVT--------------------DKTRERT-------H---
--INEW----V------------------------GS---ML-------TK----G----
------DIK-SILD----------PK-L--------------------------------
----------------------MG--DYDTNGAW-KIVELALACVNPS-SNRR------P
TMAHVVTEL
>AT1G51860
GK--GG-F-G-TVY----------HGN-L---------D------------G--------
A-E----VAVKML-------------------SHSSA-----QG----------------
----YK---E----------FKAEVELLLRV-HHRHLVGLVGY-CD--------------
DGDNLALIYEY-MA-NGD-L-------RENMS----------------------------
-------------GKR---GGNVL---------------------T--WE--NRMQIAVE
AAQGLEYLHN-----------------G-------C--RP----PM--VHRDVKTTNILL
NE--R---C-G-AKLADFGLSR--S--FP-------------ID--------GE------
---------------------------CH------VS-----TVV-A-----GTPG----
----------------Y-LDP-E------------YY-R-----TNW----L---SEKS-
---DVYSFGVVLLEIVTNQPVI--------------------DKTRERP-------H---
--INDW----V------------------------GF---ML-------TK----G----
------DIK-SIVD----------PK-L--------------------------------
----------------------MG--DYDTNGAW-KIVELALACVNPS-SNRR------P
TMAHVVMEL
>AT1G51870
GK--GG-F-G-TVY----------HGN-M----E----D---------------------
A-Q----VAVKML-------------------SHSSA-----QG----------------
----YK---E----------FKAEVELLLRV-HHRHLVGLVGY-CD--------------
DGDNLALIYEY-MA-NGD-L-------RENML----------------------------
-------------GKR---GGNVL---------------------T--WE--NRMQIAVE
AAQGLEYLHN-----------------G-------C--TP----PM--VHRDVKTTNILL
NA--Q---C-G-AKLADFGLSR--S--FP-------------ID--------GE------
---------------------------CH------VS-----TVV-A-----GTPG----
----------------Y-LDP-E------------YY-R-----TNW----L---SEKS-
---DVYSFGVVLLEIVTNQPVI--------------------NQTRERP-------H---
--INEW----V------------------------GF---ML-------SK----G----
-------DIKSIVD----------PK-L--------------------------------
----------------------MG--DYDTNGAW-KIVELGLACVNPS-SNLR------P
TMAHVVIEL
>LOC_Os09g18594
GE--GG-F-G-PVF----------HGQ-L----K----D------------G--------
T-Q----LAVKMR-------------------SPTSM-----SG----------------
-----KGMPE----------FLAEVESLTTV-HHRYLVLLVGY-CT--------------
DQDHLGLVYEY-MP-NGS-L-------YDHLR----------------------------
-------------GKN--AIIQRL---------------------S--WQ--HRAKIAHE
AAQGLDYLHT-----------------G-------C--VL----PI--VHRDVKSHNILL
GC--D---L-T-AKISDFGLSK--S--YL-------------NV--------AQ------
---------------------------SH------IT-----ATA-A-----GTLG----
----------------Y-IDP-E------------YC-L-----SGR----L---TISS-
---DVFSFGVVLLEIVTGEPPI---------------------IPTNGH-----------
--IVQR----I------------------------KE---KV-------NM----G----
------NIE-AIAD----------PR-L-------H---------------G--------
--------------------------EFDISSIW-KVVDIALLCTKEA-SSER------P
TMSMVVAQL
>LOC_Os09g19229
GE--GG-S-G-RVY----------HGR-L----E----D------------N--------
T-E----VAVKML-------------------SGTSS-----SG----------------
----LN---G----------FLAEVQSLTKV-HHKNLVSLVGY-CS--------------
EKAHLALVYEY-MS-RGN-L-------FDHLR----------------------------
-------------GKS--GVGENL---------------------N--WA--MRVRVLLD
AAQGLDYLHK-----------------G-------C--NK----SI--IHRDVKTSNILL
GQ--N---L-R-AKIADFGLSK--T--YI-------------SD--------SQ------
---------------------------SH------MS-----ATV-A-----GSMG----
----------------Y-IDP-E------------YY-H-----TGW----I---TENS-
---DVYSFGVVLLEVVTGELPI---------------------LQGHGH-----------
--IIQR----V------------------------KQ---KV-------DS----G----
------DIS-SIAD----------QR-L-----------------------G--------
-----------------------S--DYDVSSMW-KVVEIALLCTEPV-AARR------P
SMAAVVAQL
>LOC_Os09g18230
GH--GG-F-G-QVY----------YGC-L----E----E------------N--------
I-E----VAVKMR-------------------SESSQ-----HG----------------
----LD---E----------FLAEVQSLTKV-HHRNLVSLVGY-CW--------------
ENDHLALVYEY-MS-GGN-L-------CDHLR----------------------------
-------------GKI--SVGESL---------------------N--WA--TRLRILLE
AGQGLDYLHK-----------------G-------C--NL----PI--IHGDVKTNNILL
GQ--N---L-K-AKIADFGLSK--T--YH-------------SD--------TQ------
---------------------------TH------IS-----ATA-A-----GSVG----
----------------Y-IDP-E------------YY-N-----TGR----L---MESS-
---DVYSFGVVLLEVVTGEPPI---------------------IPGHGH-----------
--IVQR----V------------------------KQ---KI-------VT----G----
------NIS-SIAD----------AR-L-----------------------D--------
--------------------------AYNVSSMW-KVVDTAMMCTADV-AAQR------P
VMATVVAQL
>LOC_Os09g19140
GR--GG-F-G-NVY----------YGC-L----E----N------------K--------
T-E----VAVKML-------------------SEFSE-----NG----------------
----LD---Q----------FLAEVQSLTKV-HHKNLVSLVGY-CW--------------
EKDHLALAYEY-MA-RGN-L-------CDHLR----------------------------
-------------GKF--GVGDTF---------------------N--WV--TRVRVVLD
AAQGLEYLHK-----------------G-------C--NL----PI--IHGDVKTNNVLL
GE--N---L-K-AKIADFGLSK--T--YI-------------SE--------TQ------
---------------------------TH------IS-----TSNAA-----GTMG----
----------------Y-IDP-E------------YY-H-----TGR----L---TESS-
---DVYSFGVVLLEVATGEPPI---------------------LPGSGH-----------
--IIQR----V------------------------KQ---KV-------AS----G----
-------NISLVAD----------AR-L--------------------------------
----------------------KD--LYDISSMW-KVVDTAMLCISEV-ATQR------P
TMSTVVLQL
>LOC_Os09g18360
GQ--GG-F-G-HVY----------YGC-L----E----D------------G--------
S-E----VAVKMR-------------------SESSL-----HG----------------
----LD---E----------FLAEVQSLTKV-HHRNLVSLVGY-CW--------------
EEHYLALVYEY-MP-SGS-L-------CDHLR----------------------------
-------------GKR--DVGETL---------------------N--WA--KRVRIMLE
AAQGLEYLHK-----------------G-------C--NL----PI--IHGDVKTNNVLL
GE--N---L-K-AKLADFGLSK--M--YI-------------SD--------SQ------
---------------------------TH------IS-----VTA-A-----GTVG----
----------------Y-IDP-E------------YY-Q-----TGR----L---TESS-
---DVYSFGVVLLEVVTGELPI---------------------LA-GHG-------H---
--IVQR----V------------------------ER---KV-------TS----G----
------SIG-LVAD----------AR-L-------N---------------D-----SY-
---------D-------------------ISSMW-KVVDTAMLCTTDV-AIQR------P
TMSTVVLQL
>LOC_Os02g05730
GK--GG-F-G-AVF----------LGY-L----E----N------------G--------
N-P----VAVKVR-------------------SESSS-----QG----------------
----GK---E----------FLAEAQHLTRI-HHKNLVSLIGY-CK--------------
DKNHLALVYEY-MP-EGN-L-------QDHLR-------------------------AT-
-------------TNK------PL---------------------T--WE--QRLHIALD
AAQGLEYLHV-----------------A-------C--KP----AL--IHRDVKSRNILL
TT--N---L-G-AKIADFGLTK--V--F--------------SE--------SR------
---------------------------TH------MT-----TEP-A-----GTFG----
----------------Y-LDP-E------------YY-R-----NYH----I---SEKS-
---DVYSFGVVLLELITGRPPV------------------IPIDESVSI-------H---
--IGEF----V------------------------HQ---SL-------DH----G----
------SIE-SIVD----------AR-M-------G---------------G--------
----------------------GG--GYDINSVW-KVADLALHCKREV-SRER------P
TMTEVVAQL
>LOC_Os12g37980
GK--GG-F-G-TVF----------LGY-L----E----D------------G--------
T-P----VAVKMC-------------------SKTSS-----EG----------------
----DK---K----------FLAEAQHLTRV-HHRNLVSLIGY-CK--------------
DKKHLALVYEY-MQ-GGN-L-------EDRLR----------------------------
-------------GEA--SIAAPL---------------------T--WH--QRLKIALD
SAQGLEYLHK-----------------S-------C--QP----PL--IHRDVKTRNILL
SG--D---L-D-AKIADFGLTK--V--FA-------------GD--------VV------
---------------------------TH------VT-----TQP-A-----GTLG----
----------------Y-LDP-E------------YY-H-----TSR----L---SEKS-
---DVYSFGVVLLELVTGRPPA--------------PLGDGDGGGGESV-------H---
--LAVW----A------------------------RQ---RL-------AE----G----
-------DIESVAD----------AA-M--------------------------------
----------------------GG--CFEVNSAW-KVAELALRCKERP-SRER------P
AMADVVAEL
>LOC_Os05g44990
GK--GG-F-G-PVY----------DGF-L----K----D------------G--------
T-H----VAVKLR-------------------DESSS-----QG----------------
----YS---E----------FLTEAQTLTKI-HHKNLVALIGY-CK--------------
DEIHLALVYEH-MS-EGT-L-------EDKLR----------------------------
-------------GKD--RKGRSL---------------------T--WR--ERLRIVLE
SAQGLEYLHK-----------------A-------C--SP----RF--VHRDVKSSNILL
NA--N---L-E-AKVADFGLTT--A--FK-------------CD--------GD------
---------------------------TH------VS-----TVRVV-----GTYG----
----------------Y-LAP-E------------YA-T-----ALQ----V---SEKI-
---DVYSFGVVLLEVITGQPPI--------------------IKLPEPT-------T---
--IIQW----T------------------------RQ---RL-------AR----G----
------NIE-GVVD----------VN-M-------P---------------D--------
-----------------------D--RYDINCIW-KVADVALKCTAHA-PGQR------P
TMTDVVTQL
>LOC_Os01g03370
GR--GG-F-G-YVY----------HGF-L----E----D------------G--------
T-E----VAVKLR-------------------SESSS-----QG----------------
----AK---E----------FLIEAQILTRI-HHKNLVSMISY-CK--------------
DGIYMALVYEY-MP-EGT-L-------EEHIV----------------------------
-------------GKT--KKGKYL---------------------T--WR--ERLNIALE
SAQGLEYLHK-----------------G-------C--NP----PI--IHRDVKATNILL
NT--R---L-E-AKIADFGLSK--A--SS-------------YD--------NI------
---------------------------TH------VS---TNALV-------GTLG----
----------------Y-VDP-E------------YQ-M-----TMQ----A---TTKS-
---DVYSFGVVLLELVTGKPAI--------------------LHEPNPI-------S---
--VIHW----T------------------------RQ---RL-------AR----G----
------NIE-DVVD----------TC-M-------P---------------S--------
--------------------------DYDVNGVW-KAMDIAFTCTAQA-STQR------L
TMTEVVMQL
>LOC_Os05g44930
GR--GG-F-G-YVY----------DGF-L----E----D------------G--------
T-Q----VAVKLR-------------------SESSN-----QG----------------
----AK---E----------FLAEAQILTRI-HHKNLVSMIGY-CK--------------
DGEYMALVYEY-MS-EGT-L-------QEHIA----------------------------
-------------GKN--NNRIYL---------------------T--WR--ERLRIALE
SAQGLEYLHK-----------------A-------C--NP----PL--IHRDVKATNILL
NT--R---L-E-AKIADFGLSK--T--FN-------------HV--------ND------
---------------------------TH------VS---TNTLV-------GTPG----
----------------Y-VDP-E------------YQ-A-----TMQ----P---TTKS-
---DVYSFGVVLLELITGKPSI--------------------LREPGPI-------S---
--IIQW----A------------------------RQ---RL-------AR----G----
-------NIEGVVD----------AH-M-------H---------------G--------
--------------------------DHDVNGVW-KAADIALKCTAQT-STQR------P
TMTDVVAQL
>LOC_Os05g44960
GR--GG-F-G-KVY----------DGF-L----E----E------------G--------
T-Q----VAVKLR-------------------SESSN-----QG----------------
----DK---E----------FLVEAQILTRI-HHKNLVSMIGY-CK--------------
NGKYMALVYEY-MS-EGT-L-------QEHIA----------------------------
-------------GKR--NNGRHL---------------------T--WR--ERLRIALE
SAQGLEYLHK-----------------W-------C--NP----PL--IHRDVKATNILL
NA--R---L-E-AKIADFGLSK--S--FN-------------LE--------NG------
---------------------------TH------VS---TNTLV-------GTPG----
----------------Y-VDP-E------------YQ-A-----TMQ----P---STKS-
---DVYSFGVVLLELVTGKSAV--------------------LRDPEPI-------S---
--IIHW----A------------------------QQ---RL-------AQ----G----
------NIE-EVVD----------AC-M-------C---------------G--------
--------------------------DHDVIGVW-KVADIAFKCTAQV-SARR------P
TMTDVVAQL
>LOC_Os05g44940
GQ--GG-F-G-KVY----------DGF-L----E----D------------G--------
T-E----VAVKVR-------------------TESSN-----QG----------------
----DK---E----------FLVEAQILTRI-HHKNLVSMIGY-CK--------------
DEKYMALVYEY-MS-EGT-L-------QEHIA----------------------------
-------------GKG--NDGRYL---------------------T--WK--ERLRIALE
SAQGLEYLHK-----------------G-------C--NP----PL--IHRDVKGTNILL
NT--R---L-E-AKIADFGLSK--V--FN-------------PE--------NG------
---------------------------TH------VS---TNKLV-------GTPG----
----------------Y-VDP-E------------YQ-S-----TMQ----P---TTKS-
---DVYSFGVVLLELVTGKPAI--------------------LRDPEPI-------S---
--IIHW----A------------------------QQ---RL-------AR----G----
-------NIEGVVN----------AS-M--------------------------------
----------------------HG--DYDVNGLW-KVADIALKCTALS-SAHR------P
TMTDVVAQL
>Pp3c12_16180                                                                                                                                                                                                                                                                                                                                                                                 
GE--GN-L-G-PVF----------RGRLL---------D------------G--------
T-D----VAIKMR-------------------SDGLQ-----LN----------------
----AD---S----------FLKEISFLSKV-RHQNLVLLKGY-CL--------------
ECKKQLLVFEF-MS-GGS-L-------KDHLY----------------------------
-------------GSL--SKVQPM---------------------S--WE--QRLTSALG
AAAGLEHLHR-----------------G-------G--DL----KT--IHRNVKSSNILL
GL--N---Y-V-SKVSDFGLSK--P--AV-------------HA--------EK------
---------------------------TD------IS-----TFV-R-----GTAG----
----------------Y-LDP-E------------YF-N-----TSQ----L---TDKS-
---DVFSFGVVLMEILCGREPL------------------SSDCAPEEY-------N---
--LVAW----V------------------------RP---AL-------INSIPKG----
-------DT-SVVD----------KA-L-----------------------G--------
-----------------------N--QFILQSLT-VVANVAFQCTEKE-GANR------P
TMTEVVREL
>LOC_Os07g38070
GE--GG-F-G-SVY----------RGT-L----A----H------------G--------
E-E----VAVKVR-------------------STSST-----QG----------------
----TR---E----------FNNELRLLSAV-RHDNLVPLIGY-CC--------------
EKDQEILVYPF-MS-NGS-L-------QDRLY----------------------------
-------------GEA--SKRKVL---------------------D--WP--TRLSVCIG
AARGLAHLHG-----------------F-------A--GR----CI--IHRDVKSSNILL
DH--S---M-C-GKVADFGFSK--Y--AP-------------QE--------GD------
---------------------------SN------AS-----MEV-R-----GTAG----
----------------Y-LDP-E------------YY-S-----TQS----L---STKS-
---DVFSFGVVLLEIVTGREPL------------------DVQRPRDEW-------S---
--LVEW----A------------------------KP---YI-------RE---YR----
-------IE-EIVD----------PG-I-------K---------------G--------
--------------------------QYCSEAMW-RVLEVASACTEPF-STFR------P
SMEDVVREL
>AT5G48740
GR--GS-F-G-AVY----------RGK-L----P----D------------G--------
K-Q----VAVKVR-------------------FDRTQ-----LG----------------
----AD---S----------FINEVHLLSQI-RHQNLVSFEGF-CY--------------
EPKRQILVYEY-LS-GGS-L-------ADHLY----------------------------
-------------GPR--SKRHSL---------------------N--WV--SRLKVAVD
AAKGLDYLHN-----------------G-------S--EP----RI--IHRDVKSSNILL
DK--D---M-N-AKVSDFGLSK--Q--FT-------------KA--------DA------
---------------------------SH------IT-----TVV-K-----GTAG----
----------------Y-LDP-E------------YY-S-----TLQ----L---TEKS-
---DVYSFGVVLLELICGREPL------------------SHSGSPDSF-------N---
--LVLW----A------------------------RP---NL-------QA----G----
-------AF-EIVD----------DI-L-------K---------------E--------
--------------------------TFDPASMK-KAASIAIRCVGRD-ASGR------P
SIAEVLTKL
>AT1G67720
GR--GS-F-G-SVY----------YGR-M----K----D------------G--------
K-E----VAVKIT-------------------ADPSS-----HL----------------
----NR---Q----------FVTEVALLSRI-HHRNLVPLIGY-CE--------------
EADRRILVYEY-MH-NGS-L-------GDHLH----------------------------
-------------GSS---DYKPL---------------------D--WL--TRLQIAQD
AAKGLEYLHT-----------------G-------C--NP----SI--IHRDVKSSNILL
DI--N---M-R-AKVSDFGLSR--Q--T--------------EE--------DL------
---------------------------TH------VS-----SVA-K-----GTVG----
----------------Y-LDP-E------------YY-A-----SQQ----L---TEKS-
---DVYSFGVVLFELLSGKKPV------------------SAEDFGPEL-------N---
--IVHW----A------------------------RS---LI-------RK----G----
------DVC-GIID----------PC-I-------A---------------S--------
--------------------------NVKIESVW-RVAEVANQCVEQR-GHNR------P
RMQEVIVAI
>LOC_Os11g01200
GS--GG-F-G-IVY----------YGK-L----T----D------------G--------
R-E----IAVKLL-------------------TNDSY-----QG----------------
----IR---E----------FLNEVTLLSRI-HHRNLVSFLGY-SQ--------------
QDGKNILVYEF-MH-NGT-L-------KEHLR----------------------------
-------------GGP--DDVKIT---------------------S--WV--KRLEIAED
AAKGIEYLHT-----------------G-------C--SP----TI--IHRDLKSSNILL
DK--N---M-R-AKVADFGLSK--P--V--------------VD--------G-------
---------------------------SH------VS-----SIV-R-----GTVG----
----------------Y-LDP-E------------YY-I-----SQQ----L---TEKS-
---DMYSFGVILLELISGHEPI-----------------SNDNFGLHCR-------N---
--IVEW----A------------------------RS---HM-------ES----G----
------DIH-GIID----------QS-L-------D---------------A--------
--------------------------GYDLQSVW-KIAEVATMCVKPK-GVLR------P
SISEVLKEI
>LOC_Os12g01200
GS--GG-F-G-IVY----------YGK-L----T----D------------G--------
R-E----IAVKLL-------------------TNDSY-----QG----------------
----IR---E----------FLNEVTLLSRI-HHRNLVSFLGY-SQ--------------
QDGKNILVYEF-MH-NGT-L-------KEHLR----------------------------
-------------GGP---DDVKI---------------------N-SWV--KRLEIAED
AAKGIEYLHT-----------------G-------C--SP----TI--IHRDLKSSNILL
DK--N---M-R-AKVADFGLSK--P--V--------------VD--------G-------
---------------------------SH------VS-----SIV-R-----GTVG----
----------------Y-LDP-E------------YY-I-----SQQ----L---TEKS-
---DMYSFGVILLELISGHEPI-----------------SNDNFGLHCR-------N---
--IVEW----A------------------------RS---HM-------ES----G----
-------DIHGIID----------QS-L-----------------------D--------
-----------------------A--GYDLQSVW-KIAEVATMCVKPK-GVLR------P
SISEVLKEI
>AT2G37050
GS--GG-F-G-IVY----------YGK-T----R----E------------G--------
K-E----IAVKVL-------------------ANNSY-----QG----------------
----KR---E----------FANEVTLLSRI-HHRNLVQFLGY-CQ--------------
EEGKNMLVYEF-MH-NGT-L-------KEHLY----------------------------
-------------GVV--PRDRRI---------------------S--WI--KRLEIAED
AARGIEYLHT-----------------G-------C--VP----AI--IHRDLKTSNILL
DK--H---M-R-AKVSDFGLSK--F--A--------------VD--------GT------
---------------------------SH------VS-----SIV-R-----GTVG----
----------------Y-LDP-E------------YY-I-----SQQ----L---TEKS-
---DVYSFGVILLELMSGQEAI-----------------SNESFGVNCR-------N---
--IVQW----A------------------------KM---HI-------DN----G----
-------DIRGIID----------PA-L--------------------------------
---------------------AED--DYSLQSMW-KIAEKALLCVKPH-GNMR------P
SMSEVQKDI
>AT3G53590
GR--GS-Y-G-KVY----------KGI-L----S-----------------N--------
KTE----VAIKRG-------------------EETSL-----QS----------------
----EK---E----------FLNEIDLLSRL-HHRNLVSLIGY-SS--------------
DIGEQMLVYEY-MP-NGN-V-------RDWLS----------------------------
-------------ANA----ADTL---------------------S--FS--MRSHVALG
SAKGILYLHT-----------------E-------A--NP----PV--IHRDIKTSNILL
DC--Q---L-H-AKVADFGLSR--L--APAF-----------GE--------GD------
---------------------G---EPAH------VS-----TVV-R-----GTPG----
----------------Y-LDP-E------------YF-M-----TQQ----L---TVRS-
---DVYSFGVVLLELLTGMHPF-----------------------FEGT-------H---
--IIRE----V------------------------RT---AN-------EC----G----
-------TVLSVAD----------SR-M-----------------------G--------
--------------------------QCSPDKVK-KLAELALWCCEDR-PETR------P
PMSKVVKEL
>Pp3c12_2140                                                                                                                                                                                                                                                                                                                                                                                  
GR--GG-Y-G-HVY----------RGI-L----P----D------------G--------
M-A----VAVKRA-------------------SGGSL-----QG----------------
----SE---Q----------FYTEIELLSRL-HHRNLVSLIGF-CN--------------
DQGEQMLIYEF-LP-RGN-L-------RDHLK----------------------------
-------------PTV------IL---------------------D--YA--TRIRIALG
TAKAILYLHT-----------------E-------A--NP----PI--FHRDIKTNNILL
DQ--N---L-N-VKISDFGISK--L--APA------------PE--------MS------
---------------------GT--TPDG------IS-----TNV-R-----GTPG----
----------------Y-LDP-E------------YF-M-----TKK----L---TDKS-
---DVFSFGVVLLELITGMLPI-----------------------AHGK-------N---
--MVRE----V------------------------RD---AL-------ND----G----
-------KFWDLVD----------PC-M-----------------------G--------
--------------------------SYSIKGIE-ELLVLGLKCVDTD-PVKR------P
QMIEVTRDL
>Pp3c4_22080                                                                                                                                                                                                                                                                                                                                                                                   
GR--GG-Y-G-HVY----------KGL-L----P----D------------G--------
T-V----VAVKRA-------------------DGGSL-----QG----------------
----SE---Q----------FYTEIELLSRV-HHRNLVSLIGF-CN--------------
DQGEQMLIYEF-MP-GGN-L-------RDHLI----------------------------
-------------PTE------IL---------------------D--YA--TRVRIALG
TAKGILYLHT-----------------E-------A--DP----PI--FHRDIKASNILL
DH--K---L-N-AKVADFGLSK--L--APT------------PE--------MS------
---------------------GS--TPEG------IS-----TNV-R-----GTPG----
----------------Y-LDP-E------------YF-M-----TNK----L---TDKS-
---DVYSFGVVLLELLTGMLPI-----------------------AQGR-------N---
--LVRE----V------------------------QD---AV-------RD----G----
-------KFKDLVD----------PC-M--------------------------------
-----------------------G--SYPPKGVE-ALLDLAVTCVDTD-MDKR------P
QMVEVTRDL
>AT5G37450
GR--GG-Y-G-KVY----------KGH-L----P-----------------G--------
GLV----VAVKRA-------------------EQGSL-----QG----------------
----QK---E----------FFTEIELLSRL-HHRNLVSLLGY-CD--------------
QKGEQMLVYEY-MP-NGS-L-------QDALS----------------------------
-------------ARF----RQPL---------------------S--LA--LRLRIALG
SARGILYLHT-----------------E-------A--DP----PI--IHRDIKPSNILL
DS--K---M-N-PKVADFGISK--L--IAL-------------D--------GG------
---------------------GV--QRDH------VT-----TIV-K-----GTPG----
----------------Y-VDP-E------------YY-L-----SHR----L---TEKS-
---DVYSLGIVFLEILTGMRPI-----------------------SHGR-------N---
--IVRE----V------------------------NE---AC-------DA----G----
-------MMMSVID----------RS-M-----------------------G--------
--------------------------QYSEECVK-RFMELAIRCCQDN-PEAR------P
WMLEIVREL
>Pp3c23_22360                                                                                                                                                                                                                                                                                                                                                                                  
GQ--GG-Y-G-KVY----------KGV-L----P----D------------G--------
I-P----VAIKRA-------------------EEGSM-----QN----------------
----AV---Q----------FYTEIELLSRV-HHRNLVSLLGY-CN--------------
DRGEQMLVYEF-MA-GGT-L-------RDHLT----------------------------
-------------PTE------IM---------------------G--FA--RRLHIALG
TARGILYLHT-----------------E-------A--DP----PI--FHRDIKASNILL
DE--R---Y-N-AKVADFGLSK--L--APM------------PD--------PN------
---------------------GA--TPQH------VS-----TIV-K-----GTPG----
----------------Y-LDP-E------------YF-L-----TQK----L---TDKT-
---DVYSFGIVLLELITGMFPI-----------------------AYGK-------N---
--IVRE----V------------------------NR---AM-------EE----G----
------DIM-SIAD----------PQ-M-----------------------G--------
-----------------------T--FPSKQGLE-PLLKLALACCQNE-SDAR------P
RMVDIVREL
>Pp3c1_39210                                                                                                                                                                                                                                                                                                                                                                                   
GQ--GG-Y-G-KVY----------VGD-L----K----D------------G--------
KQR----VAIKRA-------------------EQGSL-----QG----------------
----AH---E----------FYTEIELLSRV-HHRNLVILVGY-CD--------------
DEGEQMLVYEY-MS-GGT-L-------RDHLS----------------------------
--------------CT------PM---------------------D--FP--TRLRIALG
SARGILYLHT-----------------E-------A--NP----PI--YHRDIKASNILL
DS--R---K-V-AKVADFGLSR--L--APV------------PD--------FE------
---------------------GT--TPGH------VS-----TVV-K-----GTPG----
----------------Y-MDP-E------------YF-L-----THK----L---TDKS-
---DVYSFGVVLLELITGLHAI-----------------------SKGK-------N---
--IVRE----T------------------------HS---RM-------VA----G----
-------QMLSMVD----------PY-I--------------------------------
-----------------------A--NYPAEALE-AFMRLAVSCCSNL-PEDR------P
TMSEVVRDL
>102654
GQ--GG-Y-G-KVY----------RGV-L----S----D------------G--------
H-V----VAVKRA-------------------EEGSL-----QG----------------
----TH---E----------FYTEIELLSRV-HHRNLLSLVGY-CD--------------
DEGEQMLVYEF-ME-GGT-L-------RERLS----------------------------
-------------PTI----KLPL---------------------D--FA--TRLRIALG
SARGILYLHT-----------------E-------A--NP----PI--FHRDIKASNILL
DG--K---N-I-PKVADFGLSR--L--APS------------PD--------LD------
---------------------GV--TPGH------VS-----TVV-K-----GTPG----
----------------Y-LDP-E------------YF-L-----TRK----L---TDKS-
---DVYSFGVVLMELVTGMHPI-----------------------SQGK-------N---
--LVRE----V------------------------TA---TY-------QA----G----
-------MVLSIVD----------QR-M-----------------------G--------
--------------------------SYPSEGLE-PMLRLALSCVKEN-PNDR------P
SMGAVVRDL
>AT5G01950
GR--GG-Y-G-KVY----------RGV-L----S----D------------N--------
T-V----AAIKRA-------------------DEGSL-----QG----------------
----EK---E----------FLNEIELLSRL-HHRNLVSLIGY-CD--------------
EESEQMLVYEF-MS-NGT-L-------RDWLS-------------------------AK-
-------------GKE------SL---------------------S--FG--MRIRVALG
AAKGILYLHT-----------------E-------A--NP----PV--FHRDIKASNILL
DP--N---F-N-AKVADFGLSR--L--APV------------LE--------DE------
---------------------ED--VPKH------VS-----TVV-R-----GTPG----
----------------Y-LDP-E------------YF-L-----THK----L---TDKS-
---DVYSIGVVFLELLTGMHAI-----------------------SHGK-------N---
--IVRE----V------------------------KT---AE-------QR----D----
-------MMVSLID----------KR-M-----------------------E--------
--------------------------PWSMESVE-KFAALALRCSHDS-PEMR------P
GMAEVVKEL
>LOC_Os01g60280
GQ--GG-Y-G-KVY----------KGN-L----T----D------------G--------
T-A----VAIKRA-------------------HEGSL-----QG----------------
----SK---E----------FCTEIELLSRL-HHRNLVSLVGY-CD--------------
EEDEQMLVYEF-MP-NGT-L-------RDHLS----------------------------
-------------AKS----RRPL---------------------N--FS--QRIHIALG
AAKGILYLHT-----------------E-------A--DP----PI--FHRDVKASNILL
DS--K---F-V-AKVADFGLSR--L--APV------------PD--------VD------
---------------------GT--MPAH------IS-----TVV-K-----GTPG----
----------------Y-LDP-E------------YF-L-----THK----L---TDKS-
---DVYSLGVVLLELLTGMKPI-----------------------QHGK-------N---
--IVRE----V------------------------NT---AY-------QS----G----
-------EIAGVID----------ER-I--------------------------------
----------------------SS--SSSPECVA-RLASLAVKCCKDE-TDAR------P
SMADVVREL
>AT1G06840
GQ--GG-Y-G-KVY----------KGT-L----G----S------------G--------
T-V----VAIKRA-------------------QEGSL-----QG----------------
----EK---E----------FLTEIELLSRL-HHRNLVSLLGF-CD--------------
EEGEQMLVYEY-ME-NGT-L-------RDNIS----------------------------
-------------VKL----KEPL---------------------D--FA--MRLRIALG
SAKGILYLHT-----------------E-------A--NP----PI--FHRDIKASNILL
DS--R---F-T-AKVADFGLSR--L--APV------------PD--------ME------
---------------------GI--SPQH------VS-----TVV-K-----GTPG----
----------------Y-LDP-E------------YF-L-----THQ----L---TDKS-
---DVYSLGVVLLELFTGMQPI-----------------------THGK-------N---
--IVRE----I------------------------NI---AY-------ES----G----
-------SILSTVD----------KR-M--------------------------------
-----------------------S--SVPDECLE-KFATLALRCCREE-TDAR------P
SMAEVVREL
>LOC_Os01g72990
GQ--GG-Y-G-KVY----------RGI-L----S----D------------G--------
T-I----VAIKRA-------------------QQGSL-----QG----------------
----SK---E----------FFTEIELLSRL-HHRNLVSLLGY-CD--------------
EEDEQMLVYEF-MP-NGT-L-------RDHLS----------------------------
-------------ARS----KEPL---------------------N--FP--TRLRIALG
SSRGILYLHT-----------------E-------A--DP----PI--FHRDIKASNILL
DS--K---F-V-AKVADFGLSR--L--APE------------PE--------SE------
---------------------GI--APGH------VS-----TVI-K-----GTPG----
----------------Y-LDP-E------------YF-L-----THK----L---TDKS-
---DVYSLGVVFLELLTGMQPI-----------------------SHGR-------N---
--IVRE----V------------------------VA---AN-------QS----G----
-------MILSVVD----------SR-M--------------------------------
-----------------------G--SYPAECVE-KFAALALRCCRDE-TDAR------P
SIVEVMREL
>Pp3c20_20260                                                                                                                                                                                                                                                                                                                                                                                  
GE--GG-Y-G-KVY----------KAI-E----A---GT------------G--------
A-T----FAVKRA-------------------QEGSK-----QG----------------
----AL---E----------FKNEIELLSRV-HHNNLVGLVGF-CY--------------
QKGEQMLVYEY-MP-NGT-L-------TQNLR----------------------------
-------------GSK---ADWPL---------------------D--WD--RRLLIALG
AARGLAYLHD-----------------N-------A--DP----PI--IHRDVKSCNILL
DK--K---M-N-AKVADFGMSL--L--V--------------PD--------EK------
--------------------------DE------KT------RKV-K-----GTMG----
----------------Y-LDP-E------------YY-L-----TSH----L---STKS-
---DVYSFGVVLLELFTGKAPI-----------------------SHGT-------H---
--IVKT----V------------------------RN---LW-----DSAG--IAG----
-------VR-RTLD----------PI-L-------D---------------G--------
---------------------------TSMDELE-KFVRIALVCTEDT-ALER------P
SMHEVVMQL
>Pp3c19_9410                                                                                                                                                                                                                                                                                                                                                                                  
GA--GG-Y-G-KVY----------KGV-M----A---ET------------G--------
V-I----LAVKRA-------------------QEGSK-----QG----------------
----AD---E----------FKNEIELLSRV-HHNNLVGLVGF-CY--------------
DKAEQMLVYEF-VP-NGS-L-------TDWLR----------------------------
-------------GLK---SNQPL---------------------D--WD--RRLLIALG
AARGLTYLHE-----------------N-------A--EP----PI--IHRDVKSCNILL
DM--S---M-N-AKVADFGLSV--M-----------------------------------
---------------------------VS--SVNDNK---RDETI-R-----GTMG----
----------------Y-LDP-E------------YY-A-----TNI----M---SSKS-
---DVYSFGVVLLEIFTGRPPV---------------------SREGHI-----------
--VTEF-----------------------------RK---II-------AKSGVTG----
-------VF-ELLD----------LV-L-------V---------------G--------
---------------------------TPVHDLD-TFLKIALECVEDT-PTER------P
SMYEVVKQL
>Pp3c2_17640                                                                                                                                                                                                                                                                                                                                                                                   
GE--GG-Y-G-KVY----------SGV-L----A----S------------G--------
E-L----VAVKRA-------------------QEGSM-----QG----------------
----AE---E----------FKNEIELLSRV-HHKNLVGLVGY-CY--------------
DQGEQMLVYEF-ME-NGT-M-------REWLS----------------------------
-------------GKM----AYPL---------------------D--WT--KRLSIAVG
SARGLTYLHE-----------------M-------A--NP----PI--IHRDIKSANILL
DG--N---H-V-AKVADFGLSK--L-----------------AP--------EG------
---------------------------AD---KKIAT-----TQV-K-----GTMG----
----------------Y-LDP-E------------YY-M-----TQH----L---SDKS-
---DVYAFGVVLLELLTSRAPI-----------------------EHGK-------Y---
--IVRE----V------------------------RT---AL-------DK--GGM----
------DALEPLLD----------PC-V-------L------------------------
--------------------------EASREDLK-KFLDLALDCVEER-GADR------P
TMNEVVKEL
>LOC_Os05g24010
GA--GG-Y-G-TVY----------RGK-L----P----D------------G--------
Q-L----IAIKRS-------------------KQGSM-----QG----------------
----GL---E----------FKTEIELLSRV-HHKNLVGLVGF-CF--------------
EKGERMLVYEF-IP-NGT-L-------SEALY----------------------------
-------------GIK----GVQL---------------------D--WS--RRLKIALD
SARGLAYLHD-----------------H-------A--DP----PI--IHRDVKSTNILL
DE--R---M-T-AKVADFGLSL--L--VS-------------DS--------EE------
---------------------------GQ------FC-----TNV-K-----GTLG----
----------------Y-LDP-E------------YY-M-----TQQ----L---TAKS-
---DVYSFGVVLLELIVAQPPI-----------------------HKQK-------Y---
--IVRE----V------------------------KT---AL---DMGDQT--YCG----
-------LK-DVMD----------PV-L-------Q---------------K--------
--------------------------TGDLRGFA-RFLKLALQCVEDL-GTDR------P
SMNTIVREI
>LOC_Os01g60060
GS--GG-Y-G-KVY----------KGM-L----A----N------------G--------
Q-M----AAIKRA-------------------QQGSM-----QG----------------
----AA---E----------FKNEIELLSRV-HHKNLVSLVGF-CY--------------
EQGEQMLVYEY-IP-NGT-L-------RENLK----------------------------
-------------GKG----GMHL---------------------D--WK--KRLQIAVG
SAKGLAYLHE-----------------L-------A--DP----PI--IHRDIKSTNILL
DE--S---L-N-AKVADFGLSK--L--VS-------------DT--------KK------
---------------------------GH------VS-----TQV-K-----GTLG----
----------------Y-LDP-E------------YY-M-----TQQ----L---SEKS-
---DVYSFGVVMLELITSRQPI-----------------------EKGT-------Y---
--IVRE----I------------------------RTAIDQY------DQE--YYG----
-------LK-SLID----------PT-I-------R---------------D--------
--------------------------SAKMVGFR-RFVQLAMECVEES-AADR------P
TMNDVVKEL
>LOC_Os05g40770
GS--GG-Y-G-KVY----------RGI-L----G----D------------G--------
T-R----VAIKRA-------------------DRNSM-----QG----------------
----AV---E----------FKNEIELLSRV-HHRNLVSLIGF-CY--------------
EQGEQMLVYEY-IS-NGT-L-------RENLT----------------------------
-------------GSG-----MYL---------------------D--WK--KRLRIALG
SARGLAYLHE-----------------L-------A--DP----PI--IHRDIKSTNILL
DN--N---L-K-AKVADFGLSK--L--VA-------------DT--------EK------
---------------------------GH------VS-----TQV-K-----GTLG----
----------------Y-LDP-E------------YY-M-----TQQ----L---SEKS-
---DVYSFGVVMLELVSGRQPI-----------------------EKGR-------Y---
--VVRE----V------------------------RLAIDPA-------DHDHHYG----
-------LR-GIVD----------PA-I-------R------------------------
--------------------------DAARTPVFRRFVQLAMRCVDES-AAAR------P
AMGAVVKEI
>AT1G79620
GY--GG-Y-G-KVY----------KGM-L----Q----D------------G--------
H-M----VAIKRA-------------------QQGST-----QG----------------
----GL---E----------FKTEIELLSRV-HHKNLVGLVGF-CF--------------
EQGEQILVYEY-MS-NGS-L-------KDSLT----------------------------
-------------GRS----GITL---------------------D--WK--RRLRVALG
SARGLAYLHE-----------------L-------A--DP----PI--IHRDVKSTNILL
DE--N---L-T-AKVADFGLSK--L--VS-------------DC--------TK------
---------------------------GH------VS-----TQV-K-----GTLG----
----------------Y-LDP-E------------YY-T-----TQK----L---TEKS-
---DVYSFGVVMMELITAKQPI-----------------------EKGK-------Y---
--IVRE----I------------------------KL---VM---NKSDDD--FYG----
-------LR-DKMD----------RS-L-------R---------------D--------
--------------------------VGTLPELG-RYMELALKCVDET-ADER------P
TMSEVVKEI
>LOC_Os03g21230
GY--GG-Y-G-KVY----------RGM-L----P----T------------G--------
T-F----IAIKRA-------------------QQGSM-----QG----------------
----GH---E----------FKTEIELLSRV-HHKNLVGLVGF-CF--------------
EQGEQMLVYEF-MS-AGT-L-------RDSLS----------------------------
-------------GKS----GLHL---------------------D--WK--KRLRVALG
AARGLAYLHE-----------------L-------A--DP----PI--IHRDVKSSNILM
DE--H---L-T-AKVADFGLSK--L--VS-------------DT--------ER------
---------------------------GH------VS-----TQV-K-----GTLG----
----------------Y-LDP-E------------YY-M-----SQQ----L---TEKS-
---DVYSFGVVMLELIIAKQPI-----------------------EKGK-------Y---
--IVRE----V------------------------KR---AF-----DAGDAEFCG----
-------IK-DMID----------AR-I-------M---------------N--------
--------------------------TNHLAAFS-KFVQLALRCVEEV-AGAR------P
SMSDVVKEI
>LOC_Os11g14050
GT--GG-Y-G-KVY----------RGV-L----P----N------------G--------
H-L----IAVKRS-------------------EQGSL-----QG----------------
----NL---E----------FRTEIELLSRV-HHKNLVSLVGF-CF--------------
DQGEQMLVYEY-VP-NGT-L-------KDSLT----------------------------
-------------GKS----GVRL---------------------D--WK--RRLRVVLG
AAKGIAYLHE-----------------L-------A--DP----PI--VHRDIKSSNILL
DG--N---L-H-TKVSDFGLSK--P--LN-------------QD--------GR------
---------------------------GQ------VT-----TQV-K-----GTMG----
----------------Y-LDP-E------------YY-M-----TQQ----L---TEKS-
---DVYSFGVLLLEVITARKPL-----------------------ERGR-------Y---
--IVRE----V------------------------KGAMDRT-------KD--LYG----
-------LH-ELLD----------PM-L--------------------------------
-----------------------A--PTSLAGFE-LYVDLALKCVEEA-GMDR------P
SMSEVVAEI
>LOC_Os12g10740
GT--GG-Y-G-KVY----------RGT-L----P----T------------G--------
Q-L----VAVKRS-------------------QQGSL-----QG----------------
----NL---E----------FRTEIELLSRV-HHKNVVSLVGF-CF--------------
DQGEQMLVYEY-VP-NGT-L-------KESLT----------------------------
-------------GKS----GVRL---------------------D--WK--RRLRVVLG
AAKGIAYLHE-----------------L-------A--DP----PI--IHRDIKSSNVLL
DE--R---L-N-AKVSDFGLSK--L--LG-------------ED--------GR------
---------------------------GQ------IT-----TQV-K-----GTMG----
----------------Y-LDP-E------------YY-M-----TQQ----L---TDRS-
---DVYSFGVLLLEVITARKPL-----------------------ERGR-------Y---
--VVRE----V------------------------KEAVDRR-------KD--MYG----
-------LH-ELLD----------PA-L-----------------------G--------
-----------------------A--SSALAGLE-PYVDLALRCVEES-GADR------P
SMGEAVAEI
>AT5G49780
GG--GG-Y-G-QVY----------KGI-L----P----S------------G--------
Q-L----IAIKRA-------------------QPGSL-----QG----------------
----AL---E----------FKTEIELLSRV-HHKNVVKLLGF-CF--------------
DRGEQMLVYEY-IP-NGS-L-------RDSLS----------------------------
-------------GKS----GIRL---------------------D--WT--RRLRIALG
SGKGLAYLHE-----------------L-------A--DP----PI--IHRDVKSSNVLL
DE--S---L-T-AKVADFGLSQ--L--VE-------------DA--------EK------
---------------------------AN------VT-----AQV-K-----GTMG----
----------------Y-LDP-E------------YY-M-----TNQ----L---TEKS-
---DVYGFGVMMLELLTGKIPI-----------------------ENGK-------Y---
--VVKE----M------------------------KMKMNKS-------KN--LYD----
-------LQ-DFLD----------TT-I-------S---------------A--------
----------------------TS--NRNLKGFE-KYVDVALRCVDPE-GVKR------P
SMNEVVKEI
>AT5G49760
GG--GG-Y-G-KVY----------RGI-L----P----N------------G--------
Q-L----IAIKRA-------------------QQGSL-----QG----------------
----GL---E----------FKTEIELLSRV-HHKNVVRLLGF-CF--------------
DRNEQMLVYEY-IS-NGS-L-------KDSLS----------------------------
-------------GKS----GIRL---------------------D--WT--RRLKIALG
SGKGLAYLHE-----------------L-------A--DP----PI--IHRDIKSNNILL
DE--N---L-T-AKVADFGLSK--L--VG-------------DP--------EK------
---------------------------TH------VT-----TQV-K-----GTMG----
----------------Y-LDP-E------------YY-M-----TNQ----L---TEKS-
---DVYGFGVVLLELLTGRSPI-----------------------ERGK-------Y---
--VVRE----V------------------------KTKMNKS-------RS--LYD----
-------LQ-ELLD----------TT-I-------I---------------A--------
-----------------------S--SGNLKGFE-KYVDLALRCVEEE-GVNR------P
SMGEVVKEI
>AT5G49770
GG--GG-Y-G-QVY----------KGT-L----P----N------------G--------
Q-V----IAIKRA-------------------QQGSM-----QG----------------
----AF---E----------FKTEIELLSRV-HHKNVVKLLGF-CF--------------
DQKEQMLVYEY-IP-NGS-L-------RDGLS----------------------------
-------------GKN----GVKL---------------------D--WT--RRLKIALG
SGKGLAYLHE-----------------L-------A--DP----PI--IHRDVKSNNILL
DE--H---L-T-AKVADFGLSK--L--VG-------------DP--------EK------
---------------------------AH------VT-----TQV-K-----GTMG----
----------------Y-LDP-E------------YY-M-----TNQ----L---TEKS-
---DVYGFGVVMLELLTGKSPI-----------------------DRGS-------Y---
--VVKE----V------------------------KK---KM-------DKSRNLY----
-------DLQELLD----------TTII--------------------------------
----------------------QN--SGNLKGFE-KYVDVALQCVEPE-GVNR------P
TMSEVVQEL
>Pp3c10_1880                                                                                                                                                                                                                                                                                                                                                                                   
GK--GG-F-G-PVY----------YGK-L----R----D------------G--------
Q-E----VAVKVC-------------------KESQG-----TG----------------
---------E----------FFNEVEVLSKL-RHKNLVTLIGY-C---------------
QEVEQILIYEF-ME-NGS-L-------HDHLF----------------------------
-------------GNS-KYTAGNL---------------------D--WT--TRLNIALD
AAQGLAYLHT-----------------G-------C--GE----SI--VHRDIKSTNILL
TA--K---F-G-AKVADFGVTK--L-----------------IG--------DD------
---------------------------SK------VF-----TLV-K-----GTAG----
----------------Y-LDP-E------------YY-T-----THF----L---TLKS-
---DIFSFGVVLLELLTGRACI-----------------DRSNPSNMHP-------N---
--ICDW----V------------------------RK---TL-------KH----G----
-------DVREVLD----------PA-M--------------------------------
-------------------TKSVP--GPSLEAAW-KVAEIAMQCVEPR-SIHR------P
TILRVVEEL
>Pp3c4_18510                                                                                                                                                                                                                                                                                                                                                                                   
GA--GG-F-G-PVY----------YGK-L----A----N------------G--------
R-E----VAVKVS-------------------DMSSR-----QG----------------
----AA---E----------FNNEVQLLSRV-HHRNLVSLLGY-CQ--------------
EDGKQMLVYEY-LH-KGT-V-------REHLW----------------------------
-------------GSP-LATKEPL---------------------D--WK--QRLDVSLN
AAQGLEYLHT-----------------G-------C--SP----II--IHRDIKSSNILL
TD--K---Y-V-AKVADFGLSR--L-----------------GP--------EE------
-----------------SS---GA---TH------VS-----TVV-K-----GTAG----
----------------Y-LDP-E------------FW-S-----TNH----L---SERS-
---DVFSFGVVLLEVLCGRQPI-----------------NNGLPDKSQS-------N---
--IVEW----V------------------------RN---SL-------LA----G----
------DIE-SILD----------PA-V-------R---------------D--------
-----------------------C--HPNMDSVW-KVAELAIQCVEPR-GIHR------P
WMRDVVKEL
>Pp3c4_18780                                                                                                                                                                                                                                                                                                                                                                                   
GA--GG-F-G-PVY----------YGK-L----A----N------------G--------
R-E----VAVKVS-------------------DMNSR-----QG----------------
----AA---E----------FNNEVQLLSRV-HHRNLVSLLGY-CQ--------------
EDGKQMLVYEY-LH-KGT-V-------REHLW----------------------------
-------------GSP-LATKEPL---------------------D--WK--QRLDVSLN
AAQGLEYLHT-----------------G-------C--SP----II--IHRDIKSSNILL
TD--K---Y-V-AKVADFGLSR--L-----------------GP--------EE------
-----------------SS---GA---TH------VS-----TVV-K-----GTAG----
----------------Y-LDP-E------------FW-S-----TNH----L---SERS-
---DVFSFGVVLLEVLCGRQPI-----------------NNGLPDKSQS-------N---
--IVEW----V------------------------RN---SL-------LA----G----
------DIE-SILD----------PA-V-------R---------------D--------
-----------------------C--HPNMDSVW-KVAELAIQCVEPR-GIHR------P
WMRDVVKEL
>Pp3c4_18720                                                                                                                                                                                                                                                                                                                                                                                   
GA--GG-F-G-PVY----------YGK-L----A----N------------G--------
R-E----VAVKVS-------------------DMNSR-----QG----------------
----AA---E----------FNNEVQLLSRV-HHRNLVSLLGY-CQ--------------
EDGKQMLVYEY-LH-KGT-V-------REHLW----------------------------
-------------GSP-LATKEPL---------------------D--WK--QRLDVSLN
AAQGLEYLHT-----------------G-------C--SP----II--IHRDIKSSNILL
TD--K---Y-V-AKVADFGLSR--L-----------------GP--------EE------
-----------------SS---GA---TH------VS-----TVV-K-----GTAG----
----------------Y-LDP-E------------FW-S-----TNH----L---SERS-
---DVFSFGVVLLEVLCGRQPI-----------------NNGLPDKSQS-------N---
--IVEW----V------------------------RN---SL-------LA----G----
------DIE-SILD----------PA-V-------R---------------D--------
-----------------------C--HPNMDSVW-KVAELAIQCVEPR-GIHR------P
WMRDVVKEL
>Pp3c4_18360                                                                                                                                                                                                                                                                                                                                                                                   
GA--GG-F-G-PVY----------YGK-L----A----N------------G--------
R-E----VAVKVS-------------------DMNSR-----QG----------------
----AA---E----------FNNEVQLLSRV-HHRNLVSLLGY-CQ--------------
EDGKQMLVYEY-LH-KGT-V-------REHLW----------------------------
-------------GSP-LATKEPL---------------------D--WK--QRLDVSLN
AAQGLEYLHT-----------------G-------C--SP----II--IHRDIKSSNILL
TD--K---Y-V-AKVADFGLSR--V-----------------GP--------EE------
-----------------SS---GA---TH------VS-----TVV-K-----GTAG----
----------------Y-LDP-E------------FW-S-----TNH----L---SERS-
---DVFSFGVVLLEVLCGRQPI-----------------NNGLPDKSQS-------N---
--IVEW----V------------------------RN---SL-------LA----G----
------DIE-SILD----------PA-V-------R---------------D--------
-----------------------C--HPNMDSVW-KVAELAIQCVEPR-GIHR------P
WMRDVVKEL
>Pp3c4_2350                                                                                                                                                                                                                                                                                                                                                                                    
GK--GG-F-G-PVY----------YGK-L----Q----D------------G--------
Q-E----VAVKVS-------------------SKVSA-----QG----------------
----SR---E----------FINEIDLLTKV-HHKNLVTLVGY-CN--------------
DGNNLMLMYEY-MP-LGS-L-------QDHLY-------------------G--------
-------------SIK-KEKKLFL---------------------D--WP--TRIHIALQ
AAQGLEYLHR-----------------G-------C--SP----AI--FHRDVKSNNILL
GH--K---M-V-AKVADFGLSK-----------------STNSN--------EA------
---------------------V-----SH------VS-----TMV-K-----GTMG----
----------------Y-LDP-D------------YF-N-----TNQ----L---TEKS-
---DVYSFGIVLLELICGRAPL-----------------VPDLPEQERR-----------
--LDQW----A------------------------RP---YL-------SN----E----
------NIQ-MIVD----------PS-F-----------------------G--------
---------D----------------KYHLESVW-RVAELAMQSVEPR-GIHR------P
KMREVVQEL
>LOC_Os11g39370
GK--GG-F-G-KVY----------KGV-L--SGP----H------------G--------
R-K----VAVKRL------------------FEVEKP-----EG----------------
----EI---A----------FLREVELISIA-VHKNILRLIGF-CT--------------
TTKERLLVYPY-ME-NLS-V-------ASRLR----------------------------
-------------DIK--LNEPAL---------------------D--WP--TRVRIALG
AARGLEYLHE-----------------H-------C--NP----KI--IHRDVKAANVLL
DG--N---F-E-AVVGDFGLAK--M--I--------------DR--------ER------
---------------------------NT------VT-----TGV-R-----GTMG----
----------------H-IAP-E------------YL-K-----TGR----P---SVKT-
---DIFGYGVMLLEIVTGERAV----------------FPEFSEGDSEI-------M---
--LNDQ----V------------------------KR---LV-------QG----G----
------RLT-DIVD----------HN-L-----------------------D--------
-----------------------T--AYDLQQLE-KMIQIALLCTHVE-PHLR------P
AMSEVVQML
>LOC_Os05g07850
GQ--GG-F-G-IVY----------KGR-L----R----D------------G--------
T-I----VAVKRM------------------KDCFSV-----CG----------------
----DD---Q----------FHTEVEVISLI-VHRNLLRLTGF-CI--------------
TDTERLLVYPF-MP-NGT-V-------SSKLQ-----------------------EYVG-
-------------GKP------TL---------------------D--WT--RRRKIALG
AARGLVYLHE-----------------Q-------C--DP----KI--IHRDIKASNVLL
DE--Y---F-E-AVVADFGLVK--L--L--------------DH--------GE------
---------------------------SH------AV-----TAV-R-----GTMG----
----------------R-IPP-E------------YL-M-----TGQ----T---SEKT-
---DVYGFGFLLIELITGRKTM----------------ELHEDEYQEGG-----------
--ILDW----A------------------------KE---LL-------EG----N----
------KLR-SFVD----------SR-L-------R---------------D--------
--------------------------NYVIAELE-EMVKIALLCTMYN-PDQR------P
SMAEIAGML
>LOC_Os06g12120
GR--GG-F-G-KVY----------KGRLL---------D------------G--------
S-L----IAIKRL------------------NEDRIG-----TG----------------
----ER---Q----------FLMEVEIISMA-VHQNLLRLQGY-CM--------------
TPTERLLVYPY-ME-NKS-L-------ETRLR----------------------------
-------------ECS--DSQQPL---------------------D--WP--TRRKIALG
SARGISYLHE-----------------G-------C--DP----KI--IHRDVKAANILL
DE--K---L-E-AVVGDFGLAR--I--M--------------DY--------KV------
---------------------------SH------VV-----TGV-M-----GTLG----
----------------H-IPM-E------------YL-T-----AGR----T---SDKT-
---DVFGYGIMLFELISGKRGF----------------DLVGLANEENA-------R---
--VHDW----V------------------------KK---LL-------EE----D----
------RLE-VLID----------PN-L-------L---------------E--------
------------------IYNGGE--QGVREEMR-LLVQIALLCTQES-APSR------P
RMSTVVTML
>AT5G63710
GQ--GG-F-G-KVY----------RGL-L----P----D------------K--------
T-K----VAVKRL------------------ADYFSP-----GG----------------
----EA---A----------FQREIQLISVA-VHKNLLRLIGF-CT--------------
TSSERILVYPY-ME-NLS-V-------AYRLR----------------------------
-------------DLK--AGEEGL---------------------D--WP--TRKRVAFG
SAHGLEYLHE-----------------H-------C--NP----KI--IHRDLKAANILL
DN--N---F-E-PVLGDFGLAK--L--V--------------DT--------SL------
---------------------------TH------VT-----TQV-R-----GTMG----
----------------H-IAP-E------------YL-C-----TGK----S---SEKT-
---DVFGYGITLLELVTGQRAI----------------DFSRLEEEENI-------L---
--LLDH----I------------------------KK---LL-------RE----Q----
------RLR-DIVD----------SN-L-------T------------------------
--------------------------TYDSKEVE-TIVQVALLCTQGS-PEDR------P
AMSEVVKML
>LOC_Os02g18320
GQ--GG-F-G-KVY----------KGV-L----P----D------------G--------
T-K----IAVKRL------------------TDYESP-----GG----------------
----EA---A----------FLREVELISVA-VHRNLLKLIGF-CT--------------
TQTERLLVYPF-MQ-NLS-V-------AYRLR----------------------------
-------------DFK--PGEPVL---------------------N--WP--ERKRVAIG
TARGLEYLHE-----------------H-------C--NP----KI--IHRDVKAANVLL
DE--D---F-E-PVVGDFGLAK--L--V--------------DV--------QK------
---------------------------TS------VT-----TQV-R-----GTMG----
----------------H-IAP-E------------YL-S-----TGK----S---SERT-
---DVFGYGIMLLELVTGQRAI----------------DFSRLEEEDDV-------L---
--LLDH----V------------------------KK---LQ-------RE----G----
------QLG-SIVD----------RN-L-------N---------------Q--------
--------------------------NYDDEEVE-MMIQIALLCTQSS-PEDR------P
SMSEVVRML
>LOC_Os03g49620
GQ--GG-F-G-KVY----------KGA-L----P----D------------G--------
T-K----IAVKRL------------------TDYESP-----GG----------------
----EA---A----------FLREVELISVA-VHRNLLRLIGF-CT--------------
TQTERLLVYPF-MQ-NLS-V-------AYRLR----------------------------
-------------EFK--PGEPIL---------------------D--WS--ARKRVAIG
TARGLEYLHE-----------------H-------C--NP----KI--IHRDVKAANVLL
DE--D---F-E-PVVGDFGLAK--L--V--------------DV--------QK------
---------------------------TS------VT-----TQV-R-----GTMG----
----------------H-IAP-E------------YL-S-----TGK----S---SERT-
---DVFGYGIMLLELVTGQRAI----------------DFSRLEEEDDV-------L---
--LLDH----V------------------------KK---LQ-------RE----G----
------QLG-AIVD----------RN-L--SSNYD----------------G--------
------------------------------QEVE-MMIQIALLCTQAS-PEDR------P
SMSEVVRML
>AT5G10290
GQ--GG-F-G-KVY----------KGV-L----P----D------------N--------
T-K----VAVKRL-------------------TDFES----PGG----------------
----DA---A----------FQREVEMISVA-VHRNLLRLIGF-CT--------------
TQTERLLVYPF-MQ-NLS-L-------AHRLR----------------------------
-------------EIK--AGDPVL---------------------D--WE--TRKRIALG
AARGFEYLHE-----------------H-------C--NP----KI--IHRDVKAANVLL
DE--D---F-E-AVVGDFGLAK--L--V--------------DV--------RR------
---------------------------TN------VT-----TQV-R-----GTMG----
----------------H-IAP-E------------YL-S-----TGK----S---SERT-
---DVFGYGIMLLELVTGQRAI----------------DFSRLEEEDDV-------L---
--LLDH----V------------------------KK---LE-------RE----K----
------RLG-AIVD----------KN-L-------D---------------G--------
--------------------------EYIKEEVE-MMIQVALLCTQGS-PEDR------P
VMSEVVRML
>AT5G65240
GQ--GG-F-G-KVY----------KGL-L----S----D------------G--------
T-K----VAVKRL------------------TDFERP-----GG----------------
----DE---A----------FQREVEMISVA-VHRNLLRLIGF-CT--------------
TQTERLLVYPF-MQ-NLS-V-------AYCLR-------------------E-----IK-
--P----------GDP------VL---------------------D--WF--RRKQIALG
AARGLEYLHE-----------------H-------C--NP----KI--IHRDVKAANVLL
DE--D---F-E-AVVGDFGLAK--L--V--------------DV--------RR------
---------------------------TN------VT-----TQV-R-----GTMG----
----------------H-IAP-E------------CI-S-----TGK----S---SEKT-
---DVFGYGIMLLELVTGQRAI----------------DFSRLEEEDDV-------L---
--LLDH----V------------------------KK---LE-------RE----K----
------RLE-DIVD----------KK-L--DEDYI----------------K--------
------------------------------EEVE-MMIQVALLCTQAA-PEER------P
AMSEVVRML
>AT5G45780
GQ--GG-F-G-MVY----------KGY-L----P----N------------G--------
T-V----VAVKRL-------------------KDPIY-----TG----------------
----EV---Q----------FQTEVEMIGLA-VHRNLLRLFGF-CM--------------
TPEERMLVYPY-MP-NGS-V-------ADRLR----------------------------
-------------DNY--GEKPSL---------------------D--WN--RRISIALG
AARGLVYLHE-----------------Q-------C--NP----KI--IHRDVKAANILL
DE--S---F-E-AIVGDFGLAK--L--L--------------DQ--------RD------
---------------------------SH------VT-----TAV-R-----GTIG----
----------------H-IAP-E------------YL-S-----TGQ----S---SEKT-
---DVFGFGVLILELITGHKMI----------------DQGNGQVRKGM-----------
--ILSW----V------------------------RT---LK-------AE----K----
------RFA-EMVD----------RD-L-------K---------------G--------
---------------------------EFDDLVLEEVVELALLCTQPH-PNLR------P
RMSQVLKVL
>LOC_Os02g14120
GQ--GG-F-G-VVY----------KGC-L----R----N------------G--------
A-L----VAVKRL-------------------KDPDI-----TG----------------
----EV---Q----------FQTEVELIGLA-VHRNLLRLYGF-CM--------------
TSKERLLVYPY-MP-NGS-V-------ADRLR----------------------------
-------------DYH--HGKPSL---------------------D--WS--KRMRIAVG
AARGLLYLHE-----------------Q-------C--NP----KI--IHRDVKAANILL
DE--S---F-E-AIVGDFGLAK--L--L--------------DR--------QE------
---------------------------SH------VT-----TAV-R-----GTIG----
----------------H-IAP-E------------YL-S-----TGQ----S---SEKT-
---DVYGFGILLLELITGPKTL----------------SNGHAQSQKGM-----------
--ILDW----V------------------------RE---VK-------EE----N----
-------KLDKLVD----------RD-L--------------------------------
----------------------KY--SFDFAELE-CSVDVILQCTQTN-PILR------P
KMSEVLNAL
>85818
GQ--GG-F-G-KVY----------KGS-L----E----N------------G--------
K-L----VAVKRL----------------RTDQNISA-----GG----------------
----EQ---A----------FQTEVEIIGLA-VHRNLLRLDGF-CI--------------
TPSERILVYPF-MP-NGS-V-------ASRLR----------------------------
-------------KLK-INHLKTL---------------------D--WE--TRKQIALG
AAHGLRYLHV-----------------H-------C--SP----RI--IHRDVKAANVLL
DK--D---F-Q-AVVGDFGLAK--L--I--------------DT--------KN------
---------------------------TH------IT-----TNV-R-----GTPG----
----------------H-IAP-E------------YL-S-----TGK----S---SEKT-
---DVFGYGVLMLELITGKRAF----------------DLARLFDDDDV-------M---
--LLDW----V------------------------KR---FQ-------QE----G----
------RLS-ELVD----------PK-L-------R---------------H--------
--------------------------SYQPNEVE-KLTQIALLCTQAS-PSDR------P
KMVEVVSML
>Pp3c12_23570                                                                                                                                                                                                                                                                                                                                                                                  
GR--GG-F-G-MVY----------KGR-L----A----D------------G--------
T-L----VAIKRL------------------KEQRSP-----RG----------------
----EL---Q----------FQNEVEMISMA-VHRNLLRLRGY-CT--------------
SSTERLLVYPY-MG-NGS-V-------ASRLR----------------------------
-------------ERV--DGERPL---------------------S--WQ--TRKKIALG
AARGLSYLHD-----------------H-------C--DP----KI--IHRDVKAANILL
DE--E---F-E-AVMGDFGLAK--L--M--------------DY--------KD------
---------------------------AH------VT-----TAV-V-----GTIG----
----------------H-IAP-E------------YL-S-----TGK----S---SEKT-
---DVFGYGIFLLELVTGRRAF----------------DLSGMANAGGA-------M---
--LLDW----V------------------------TN---LL-------GE----H----
------KIY-ILVD----------PD-L-------E---------------K--------
--------------------------NYDEEEVE-ELIQVALLCTQGS-PVDR------P
KMGDVVHIL
>268032
GR--GG-F-G-KVY----------KGR-L----S----D------------G--------
S-L----VAVKRL------------------KEERSP-----GG----------------
----EL---Q----------FQTEVEMISMA-VHRNLLRLRGF-CM--------------
TPTERLLVYPY-MA-NGS-V-------ASRLR----------------------------
-------------ERN--PGEPSL---------------------D--WP--TRKRIALG
SARGLSYLHD-----------------H-------C--DP----KI--IHRDVKAANILL
DE--E---Y-E-AVVGDFGLAK--L--M--------------DY--------KD------
---------------------------TH------VT-----TAV-R-----GTIG----
----------------H-IAP-E------------YL-S-----TGK----S---SEKT-
---DVFGYGIMLLELITGQRAF----------------DLARLANDDDV-------M---
--LLDW----V------------------------KG---LL-------RE---KK----
-------VV-QLVD----------SD-L--------------------------------
----------------------HN--TYDLGEVE-ELIQVALLCTQVS-PNDR------P
KMADVVRML
>85471
GR--GG-F-G-KVY----------KGR-L----A----D------------G--------
S-L----VAVKRL------------------KEERSP-----GG----------------
----EL---Q----------FQTEVEMISMA-VHRNLLRLRGF-CM--------------
TPTERLLVYPY-MP-NGS-V-------ASRLR----------------------------
-------------ERL--PGDTPL---------------------D--WP--TRKCIALG
AARGLSYLHD-----------------H-------C--DP----KI--IHRDVKAANILL
DE--E---Y-E-AVVGDFGLAK--L--M--------------DY--------KD------
---------------------------TH------VT-----TAV-R-----GTIG----
----------------H-IAP-E------------YL-S-----TGK----S---SEKT-
---DVFGFGIMLLELITGQRAF----------------DLARLANDDDV-------M---
--LLDW----V------------------------KG---LL-------RE---RK----
-------VD-LLVD----------PD-L--------------------------------
----------------------KN--EYDPMEVE-QLIQVALLCTQGS-PMDR------P
KMAEVVRML
>Pp3c8_3330                                                                                                                                                                                                                                                                                                                                                                                    
GR--GG-F-G-KVY----------KGR-L----A----D------------G--------
T-L----VAIKRL------------------KEERSP-----GG----------------
----EL---Q----------FQTEVEMISMA-VHRNLLRLRGF-CM--------------
TPTERLLVYPY-MP-NGS-V-------ASRLR----------------------------
-------------ERV--DGEPAL---------------------S--WR--TRKQIALG
AARGLSYLHD-----------------H-------C--DP----KI--IHRDVKAANILL
DE--E---F-E-AVVGDFGLAK--L--M--------------DY--------KD------
---------------------------TH------VT-----TAV-R-----GTIG----
----------------H-IAP-E------------YL-S-----TGK----S---SEKT-
---DVFGFGIMLLELITGQRAF----------------DLARLANDDDV-------M---
--LLDW----V------------------------KG---LL-------RE---RK----
-------VD-LLVD----------PD-L--------------------------------
----------------------KQ--NYDQKEVE-ELIQVALLCTQGS-PLDR------P
KMGDVVRML
>Pp3c3_36680                                                                                                                                                                                                                                                                                                                                                                                   
GR--GG-F-G-KVY----------KGR-L----A----D------------G--------
T-L----VAIKRL------------------KEERSP-----GG----------------
----EL---Q----------FQTEVEMISMA-VHRNLLRLRGF-CM--------------
TPTERLLVYPY-MP-NGS-V-------ASRLR----------------------------
-------------ERV--DEEPAL---------------------S--WR--TRKQIALG
AARGLSYLHD-----------------H-------C--DP----KI--IHRDVKAANILL
DE--E---F-E-AVVGDFGLAK--L--M--------------DY--------KD------
---------------------------TH------VT-----TAV-R-----GTIG----
----------------H-IAP-E------------YL-S-----TGK----S---SEKT-
---DVFGFGIMLLELITGQRAF----------------DLARLANDDDV-------M---
--LLDW----V------------------------KG---LL-------RE---R-----
-------KVDLLVD----------PD-L--------------------------------
------------------------KQNYDQKEVE-ELIQVALLCTQGS-PLDR------P
KMGDVVRML
>AT2G13790
GR--GG-F-G-KVY----------KGR-L----A----D------------G--------
N-L----VAVKRL------------------KEERTK-----GG----------------
----EL---Q----------FQTEVEMISMA-VHRNLLRLRGF-CM--------------
TPTERLLVYPY-MA-NGS-V-------ASCLR----------------------------
-------------ERP--EGNPAL---------------------D--WP--KRKHIALG
SARGLAYLHD-----------------H-------C--DQ----KI--IHRDVKAANILL
DE--E---F-E-AVVGDFGLAK--L--M--------------NY--------ND------
---------------------------SH------VT-----TAV-R-----GTIG----
----------------H-IAP-E------------YL-S-----TGK----S---SEKT-
---DVFGYGVMLLELITGQKAF----------------DLARLANDDDI-------M---
--LLDW----V------------------------KE---VL-------KE---KK----
-------LE-SLVD----------AE-L--------------------------------
----------------------EG--KYVETEVE-QLIQMALLCTQSS-AMER------P
KMSEVVRML
>AT2G13800
GK--GR-F-G-ILY----------KGR-L----A----D------------D--------
T-L----VAVKRL------------------NEERTK-----GG----------------
----EL---Q----------FQTEVEMISMA-VHRNLLRLRGF-CM--------------
TPTERLLVYPY-MA-NGS-V-------ASCLR-------------------E-----RP-
--E----------GNP------AL---------------------D--WP--KRKHIALG
SARGLAYLHD-----------------H-------C--DQ----KI--IHLDVKAANILL
DE--E---F-E-AVVGDFGLAK--L--M--------------NY--------ND------
---------------------------SH------VT-----TAV-R-----GTIG----
----------------H-IAP-E------------YL-S-----TGK----S---SEKT-
---DVFGYGVMLLELITGQKAF----------------DLARLANDDDI-------M---
--LLDW----V------------------------KE---VL-------KE---K-----
-------KLESLVD----------AE-L--------------------------------
----------------------EG--KYVETEVE-QLIQMALLCTQSS-AMER------P
KMSEVVRML
>AT4G33430
GR--GG-F-G-KVY----------KGR-L----A----D------------G--------
T-L----VAVKRL------------------KEERTQ-----GG----------------
----EL---Q----------FQTEVEMISMA-VHRNLLRLRGF-CM--------------
TPTERLLVYPY-MA-NGS-V-------ASCLR----------------------------
-------------ERP--ESQPPL---------------------D--WP--KRQRIALG
SARGLAYLHD-----------------H-------C--DP----KI--IHRDVKAANILL
DE--E---F-E-AVVGDFGLAK--L--M--------------DY--------KD------
---------------------------TH------VT-----TAV-R-----GTIG----
----------------H-IAP-E------------YL-S-----TGK----S---SEKT-
---DVFGYGVMLLELITGQRAF----------------DLARLANDDDV-------M---
--LLDW----V------------------------KG---LL-------KE---KK----
-------LE-ALVD----------VD-L--------------------------------
----------------------QG--NYKDEEVE-QLIQVALLCTQSS-PMER------P
KMSEVVRML
>AT1G34210
GR--GG-F-G-KVY----------KGR-L----A----D------------G--------
T-L----VAVKRL------------------KEERTP-----GG----------------
----EL---Q----------FQTEVEMISMA-VHRNLLRLRGF-CM--------------
TPTERLLVYPY-MA-NGS-V-------ASCLR----------------------------
-------------ERP--PSQLPL---------------------A--WS--IRQQIALG
SARGLSYLHD-----------------H-------C--DP----KI--IHRDVKAANILL
DE--E---F-E-AVVGDFGLAR--L--M--------------DY--------KD------
---------------------------TH------VT-----TAV-R-----GTIG----
----------------H-IAP-E------------YL-S-----TGK----S---SEKT-
---DVFGYGIMLLELITGQRAF----------------DLARLANDDDV-------M---
--LLDW----V------------------------KG---LL-------KE---KK----
-------LE-MLVD----------PD-L--------------------------------
----------------------QS--NYTEAEVE-QLIQVALLCTQSS-PMER------P
KMSEVVRML
>AT1G71830
GR--GG-F-G-KVY----------KGR-L----A----D------------G--------
T-L----VAVKRL------------------KEERTP-----GG----------------
----EL---Q----------FQTEVEMISMA-VHRNLLRLRGF-CM--------------
TPTERLLVYPY-MA-NGS-V-------ASCLR----------------------------
-------------ERP--PSQPPL---------------------D--WP--TRKRIALG
SARGLSYLHD-----------------H-------C--DP----KI--IHRDVKAANILL
DE--E---F-E-AVVGDFGLAK--L--M--------------DY--------KD------
---------------------------TH------VT-----TAV-R-----GTIG----
----------------H-IAP-E------------YL-S-----TGK----S---SEKT-
---DVFGYGIMLLELITGQRAF----------------DLARLANDDDV-------M---
--LLDW----V------------------------KG---LL-------KE---KK----
-------LE-MLVD----------PD-L--------------------------------
-----------------QTNYE-E------RELE-QVIQVALLCTQGS-PMER------P
KMSEVVRML
>LOC_Os04g38480
GR--GG-F-G-KVY----------KGR-L----A----D------------G--------
S-L----VAVKRL------------------KEERTP-----GG----------------
----EL---Q----------FQTEVEMISMA-VHRNLLRLRGF-CM--------------
TPTERLLVYPY-MA-NGS-V-------ASRLR----------------------------
-------------ERQ--PNDPPL---------------------E--WQ--TRTRIALG
SARGLSYLHD-----------------H-------C--DP----KI--IHRDVKAANILL
DE--D---F-E-AVVGDFGLAK--L--M--------------DY--------KD------
---------------------------TH------VT-----TAV-R-----GTIG----
----------------H-IAP-E------------YL-S-----TGK----S---SEKT-
---DVFGYGIMLLELITGQRAF----------------DLARLANDDDV-------M---
--LLDW----V------------------------KG---LL-------KE---KK----
-------VE-MLVD----------PD-L--------------------------------
----------------------QS--GFVEHEVE-SLIQVALLCTQGS-PMDR------P
KMSEVVRML
>LOC_Os08g07760
GR--GG-F-G-KVY----------KGR-L----A----D------------G--------
S-L----VAVKRL------------------KEERTP-----GG----------------
----EL---Q----------FQTEVEMISMA-VHRNLLRLRGF-CM--------------
TPTERLLVYPY-MA-NGS-V-------ASRLR----------------------------
-------------ERP--PSEPPL---------------------D--WR--TRRRIALG
SARGLSYLHD-----------------H-------C--DP----KI--IHRDVKAANILL
DE--D---F-E-AVVGDFGLAK--L--M--------------DY--------KD------
---------------------------TH------VT-----TAV-R-----GTIG----
----------------H-IAP-E------------YL-S-----TGK----S---SEKT-
---DVFGYGIMLLELITGQRAF----------------DLARLANDDDV-------M---
--LLDW----V------------------------KG---LL-------KE---KR----
-------LE-MLVD----------PD-L--------------------------------
-----------------QSNYI-D------VEVE-SLIQVALLCTQGS-PTER------P
KMAEVVRML
>167872
GR--GG-F-G-IVY----------KGT-L----P----D------------G--------
T-P----IAVKRL-------------------KEGSS----NGG----------------
----EY---Q----------FQMEVEMISLA-VHRNLLRLKGF-CM--------------
TPTERLLVYPY-MP-NGS-V-------ASRLR----------------------------
-------------DLI--CGKPAL---------------------D--WP--TRKRIALG
SARGLLYLHE-----------------H-------C--DP----KI--IHRDVKAANILL
DE--D---F-E-AVVGDFGLAK--L--L--------------DH--------RE------
---------------------------SH------VT-----TAV-R-----GTVG----
----------------H-IAP-E------------YL-S-----TGQ----S---SEKT-
---DVFGFGILLLELITGQGAF----------------DFNRLLTNKDV-------M---
--LLDWWLQQV------------------------KQ---LQ-------HA----N----
------NLD-RLVD----------AE-L-------K---------------G--------
--------------------------NYNAVELE-EMVQVALLCTQMF-PADR------P
KMSEVVRML
>Pp3c4_23140                                                                                                                                                                                                                                                                                                                                                                                  
GR--GG-F-G-NVY----------KGH-L----S----D------------G--------
T-V----VAVKRL------------------KGEGSP-----GH----------------
----EM---Q----------FQTEVEMISLA-VHRNLLRLRGF-CM--------------
TPSERLLVYPY-MP-NGS-V-------ASRLR----------------------------
-------------DTV--GGKPAL---------------------D--WP--RRKNIALG
AARGLLYLHV-----------------H-------C--DP----KI--IHRDVKAANILL
DE--D---F-E-AVVGDFGLAK--L--L--------------DH--------RD------
---------------------------SH------VT-----TAV-R-----GTVG----
----------------H-IAP-E------------YL-S-----TGQ----S---SEKT-
---DVFGYGVLLLELITGQRAF----------------EFGRLSSQNDM-------M---
--LLDW----V------------------------KK---LQ-------AE----K----
------RLD-LLVD----------SE-L-------M---------------S--------
--------------------------EYNSLELE-EMVQVALLCTQVL-PAER------P
KMLDVARML
>Pp3c3_14110                                                                                                                                                                                                                                                                                                                                                                                   
GK--GG-F-G-NVY----------KGY-L----C----D------------G--------
S-I----VAVKRL------------------KGEGSP-----GH----------------
----EM---Q----------FQTEVEMISLA-VHRNLLRLRGF-CM--------------
TPTERLLVYPY-MP-NGS-V-------ASRLR----------------------------
-------------DIV--GGKPAL---------------------D--WP--TRKCIALG
AARGLLYLHE-----------------H-------C--DP----KI--IHRDVKAANILL
DE--G---Y-E-AVVGDFGLAK--L--L--------------DH--------RN------
---------------------------SH------VT-----TAV-R-----GTVG----
----------------H-IAP-E------------YL-S-----TGQ----S---SEKT-
---DVFGYGVLLLELITGQRAF----------------GFGRLSRQNDM-------M---
--LLDW----V------------------------KK---LQ-------AE----K----
-------RLDLLVD----------VD-F--------------------------------
----------------------KS--EYNSLELE-EMVQVALLCTQML-PTER------P
KMLDVVRML
>AT1G60800
GR--GG-Y-G-IVY----------KGH-L----N----D------------G--------
T-L----VAVKRL------------------KDCNIA-----GG----------------
----EV---Q----------FQTEVETISLA-LHRNLLRLRGF-CS--------------
SNQERILVYPY-MP-NGS-V-------ASRLK----------------------------
-------------DNI--RGEPAL---------------------D--WS--RRKKIAVG
TARGLVYLHE-----------------Q-------C--DP----KI--IHRDVKAANILL
DE--D---F-E-AVVGDFGLAK--L--L--------------DH--------RD------
---------------------------SH------VT-----TAV-R-----GTVG----
----------------H-IAP-E------------YL-S-----TGQ----S---SEKT-
---DVFGFGILLLELITGQKAL----------------DFGRSAHQKGV-----------
--MLDW----V------------------------KK---LH-------QE----G----
------KLK-QLID----------KD-L-------N---------------D--------
--------------------------KFDRVELE-EIVQVALLCTQFN-PSHR------P
KMSEVMKML
>AT2G23950
GA--GG-F-G-NVY----------RGK-F----G----D------------G--------
T-V----VAVKRL------------------KDVNGT-----SG----------------
----NS---Q----------FRTELEMISLA-VHRNLLRLIGY-CA--------------
SSSERLLVYPY-MS-NGS-V-------ASRLK----------------------------
-------------AKP------AL---------------------D--WN--TRKKIAIG
AARGLFYLHE-----------------Q-------C--DP----KI--IHRDVKAANILL
DE--Y---F-E-AVVGDFGLAK--L--L--------------NH--------ED------
---------------------------SH------VT-----TAV-R-----GTVG----
----------------H-IAP-E------------YL-S-----TGQ----S---SEKT-
---DVFGFGILLLELITGMRAL----------------EFGKSVSQKGA-----------
--MLEW----V------------------------RK---LH-------KE---MK----
-------VE-ELVD----------RE-L-----------------------G--------
-----------------------T--TYDRIEVG-EMLQVALLCTQFL-PAHR------P
KMSEVVQML
>AT4G30520
GA--GG-F-G-NVY----------RGK-L----G----D------------G--------
T-M----VAVKRL------------------KDINGT-----SG----------------
----DS---Q----------FRMELEMISLA-VHKNLLRLIGY-CA--------------
TSGERLLVYPY-MP-NGS-V-------ASKLK----------------------------
-------------SKP------AL---------------------D--WN--MRKRIAIG
AARGLLYLHE-----------------Q-------C--DP----KI--IHRDVKAANILL
DE--C---F-E-AVVGDFGLAK--L--L--------------NH--------AD------
---------------------------SH------VT-----TAV-R-----GTVG----
----------------H-IAP-E------------YL-S-----TGQ----S---SEKT-
---DVFGFGILLLELITGLRAL----------------EFGKTVSQKGA-----------
--MLEW----V------------------------RK---LH-------EE---MK----
-------VE-ELLD----------RE-L-----------------------G--------
-----------------------T--NYDKIEVG-EMLQVALLCTQYL-PAHR------P
KMSEVVLML
>LOC_Os01g07630
GE--GG-Y-G-IVY----------KGF-L----R----D------------G--------
A-I----VAVKRL------------------KDYNAV-----GG----------------
----EV---Q----------FQTEVEVISLA-VHRNLLRLIGF-CT--------------
TENERLLVYPY-MP-NGS-V-------ASQLR----------------------------
-------------ELV--NGKPAL---------------------D--WS--RRKRIALG
TARGLLYLHE-----------------Q-------C--DP----KI--IHRDVKASNVLL
DE--Y---F-E-AIVGDFGLAK--L--L--------------DH--------RE------
---------------------------SH------VT-----TAV-R-----GTVG----
----------------H-IAP-E------------YL-S-----TGQ----S---SEKT-
---DVFGFGVLLVELITGQKAL----------------DFGRLANQKGG-----------
--VLDW----V------------------------KK---LH-------QE----K----
------QLS-MMVD----------KD-L-----------------------G--------
-----------------------S--NYDRVELE-EMVQVALLCTQYY-PSHR------P
RMSEVIRML
>LOC_Os08g34380
GK--GG-F-G-DVY----------RGR-L----S----D------------G--------
T-V----VAVKRL-------------------KDPTA-----SG----------------
----EA---Q----------FRTEVEMISLA-VHRHLLRLVGF-CAA-------------
ASGERLLVYPY-MP-NGS-V-------ASRLR----------------------------
-------------GKP------PL---------------------D--WQ--TRKRIAVG
TARGLLYLHE-----------------Q-------C--DP----KI--IHRDVKAANVLL
DE--C---H-E-AVVGDFGLAK--L--L--------------DH--------GD------
---------------------------SH------VT-----TAV-R-----GTVG----
----------------H-IAP-E------------YL-S-----TGQ----S---SEKT-
---DVFGFGILLLELVTGQRAL------------EVGKGSGVIQHQKGV-----------
--MLDW----V------------------------RK---VH-------QE----K----
-------LHDLLVD----------QD-L-----------------------G--------
-----------------------P--HYDRIEVA-EMVQVALLCTQFQ-PSHR------P
RMSEVVRML
>AT3G25560
GK--GG-F-G-NVY----------KGC-L----H----D------------G--------
S-I----IAVKRL------------------KDINNG-----GG----------------
----EV---Q----------FQTELEMISLA-VHRNLLRLYGF-CT--------------
TSSERLLVYPY-MS-NGS-V-------ASRLK----------------------------
-------------AKP------VL---------------------D--WG--TRKRIALG
AGRGLLYLHE-----------------Q-------C--DP----KI--IHRDVKAANILL
DD--Y---F-E-AVVGDFGLAK--L--L--------------DH--------EE------
---------------------------SH------VT-----TAV-R-----GTVG----
----------------H-IAP-E------------YL-S-----TGQ----S---SEKT-
---DVFGFGILLLELITGLRAL----------------EFGKAANQRGA-----------
--ILDW----V------------------------KK---LQ-------QE----K----
------KLE-QIVD----------KD-L-------K---------------S--------
--------------------------NYDRIEVE-EMVQVALLCTQYL-PIHR------P
KMSEVVRML
>AT5G16000
GK--GG-Y-G-NVY----------KGI-L----G----D------------S--------
T-V----VAVKRL-------------------KDGGA----LGG----------------
----EI---Q----------FQTEVEMISLA-VHRNLLRLYGF-CI--------------
TQTEKLLVYPY-MS-NGS-V-------ASRMK----------------------------
-------------AKP------VL---------------------D--WS--IRKRIAIG
AARGLVYLHE-----------------Q-------C--DP----KI--IHRDVKAANILL
DD--Y---C-E-AVVGDFGLAK--L--L--------------DH--------QD------
---------------------------SH------VT-----TAV-R-----GTVG----
----------------H-IAP-E------------YL-S-----TGQ----S---SEKT-
---DVFGFGILLLELVTGQRAF----------------EFGKAANQKGV-----------
--MLDW----V------------------------KK---IH-------QE----K----
------KLE-LLVD----------KE-L-------L---------------K--------
----------------------KK--SYDEIELD-EMVRVALLCTQYL-PGHR------P
KMSEVVRML
>LOC_Os02g49600
GK--GG-F-G-NVY----------RGK-L----P----D------------G--------
T-V----VAVKRL-------------------KDGNA----AGG----------------
----QA---Q----------FQTEVEMISLA-LHRNLLRLYGF-CM--------------
TATERLLVYPY-MS-NGS-V-------ALRLK----------------------------
-------------GKP------PL---------------------D--WI--TRQRIALG
AARGLLYLHE-----------------Q-------C--DP----KI--IHRDVKAANILL
DD--Y---C-E-AIVGDFGLAK--L--L--------------DH--------RD------
---------------------------SH------VT-----TAV-R-----GTVG----
----------------H-IAP-E------------YL-S-----TGQ----S---SEKT-
---DVFGFGILLLELITGQTAL----------------EFGKSSNQKGA-----------
--MLDW----V------------------------KK---MH-------QE----K----
------KLD-VLVD----------KG-L-------R---------------S--------
--------------------------NYDRVELE-EMVQVALLCTQYL-PGHR------P
RMSEVVRML
>LOC_Os06g16330
GK--GG-F-G-NVY----------RGQ-L----P----D------------G--------
T-L----VAVKRL-------------------KDGNA----AGG----------------
----EA---Q----------FQTEVEMISLA-LHRNLLRLYGF-CM--------------
TATERLLVYPF-MS-NGS-V-------ASRLK----------------------------
-------------AKP------AL---------------------E--WG--TRRRIAVG
AARGLVYLHE-----------------Q-------C--DP----KI--IHRDVKAANVLL
DE--A---C-E-AVVGDFGLAK--L--L--------------DH--------RE------
---------------------------SH------VT-----TAV-R-----GTVG----
----------------H-IAP-E------------YL-S-----TGQ----S---SDRT-
---DVFGFGILLLELVTGQTAL----------------EFGKSSNHKGA-----------
--MLDW----V------------------------KK---MQ-------SE----K----
-------KVEVLVD----------KG-L--------------------------------
----------------------GG--GYDRVEVE-EMVQVALLCTQYL-PAHR------P
RMSDVVRML
>LOC_Os11g26130
GR--GG-F-G-VVF----------KGN-L----N-----------------G--------
K-L----VAVKRC-------------------DSGTM---GTKG----------------
----QE---E----------FLAEIDVLRKV-RHRHLVALLGY-CT--------------
HGNERLLVYEY-MS-GGT-L-------REHLC----------------------------
-------------DLQ-QSGFIPL---------------------T--WT--QRMTIALD
VARGIEYLHG-----------------L-------A--QE----TF--IHRDLKPSNILL
DQ--D---L-R-AKVSDFGLVK--L--A--------------KD--------TD------
---------------------------KS------LM-----TRI-A-----GTFG----
----------------Y-LAP-E------------YA-T-----TGK----V---TTKV-
---DVYAYGVILMEMITGRKVL------------------DDSLPDDET-------H---
--LVTI----F------------------------RR---NI-------LD--KEK----
-------FR-KFVD----------PT-L-----------------------E--------
----------------------LS--AEGWTSLL-EVADLARHCTARE-PYQR------P
DMCHCVNRL
>LOC_Os04g58910
GR--GG-F-G-VVY----------KGE-L----H----D------------G--------
T-M----IAVKRM------------------EAAVIS----NKA----------------
----LD---E----------FQAEITILTKV-RHRNLVSILGY-SI--------------
EGNERLLVYEY-MS-NGA-L-------SKHLF----------------------------
-------------QWK-QFELEPL---------------------S--WK--KRLNIALD
VARGMEYLHN-----------------L-------A--HQ----CY--IHRDLKSANILL
GD--D---F-R-AKVSDFGLVK--H--A--------------PD--------GN------
---------------------------FS------VA-----TRL-A-----GTFG----
----------------Y-LAP-E------------YA-V-----TGK----I---TTKA-
---DVFSFGVVLMELITGMTAI------------------DESRLEEETR------Y---
--LASW----F------------------------CQ---IR-------KD--EDR----
-------LR-AAID----------PT-L-----------------------D--------
----------------------QS--DETFESIS-VIAELAGHCTSRE-PTQR------P
DMGHAVNVL
>Pp3c10_2340                                                                                                                                                                                                                                                                                                                                                                                   
GK--GG-F-G-VVY----------KGT-F----P----D------------G--------
T-M----VAVKRM-----------------EAAVMSN-----KG----------------
----LK---E----------FQSEISVLSKV-RHRNLVELKGY-CA--------------
HRNERLLVYEY-MA-QGT-L-------AQHLF----------------------------
-------------EYQ-AMGVRPL---------------------E--WT--RRLSIALD
VARGLEYLHG-----------------L-------A--HK----SF--IHRDLKPSNILL
DD--K---Y-A-AKVSDFGLVK--L--A--------------PE--------NN------
---------------------------FS------VE-----TRL-A-----GTFG----
----------------Y-LAP-E------------YA-V-----TGR----V---TTKA-
---DVFSFGVVLMEMMTGRRAL------------------DETEAEENM-------H---
--LVTW----F------------------------RRTNTSP-------ET---------
-------FA-RCID----------PT-I-------T------------------------
----------------------MT--EETLKSLN-VVSDLALQCTARE-PYQR------P
DMGHAVNIL
>Pp3c15_17310                                                                                                                                                                                                                                                                                                                                                                                  
GR--GG-F-G-VVY----------RGE-L----Q----D------------G--------
T-Q----IAVKRM------------------QAGVVS----NKG----------------
----LC---E----------FQSEITVLTKV-KHRHLVGLLGY-CA--------------
NGNERLLVYEY-MP-QGT-L-------AQHLF----------------------------
-------------EYR-QLQEKPL---------------------S--WM--MRLSIGLD
VARGLEYLHN-----------------L-------A--HR----SF--IHRDLKPSNILL
TE--D---F-R-AKVSDFGLVK--L--A--------------PE--------GN------
---------------------------YS------VE-----TRL-A-----GTFG----
----------------Y-LAP-E------------YA-V-----TGR----V---TTKA-
---DVFSFGVVLMELITGRRAL------------------DETQAEENV-------H---
--LVTW----F------------------------QR---MM-------HV--NKD----
------NLR-SAVD----------PT-I-----------------------D--------
---------------------AGD--DDTYKTIC-TVAELAGYCTSRE-PSSR------P
DMSYAVSVL
>233622
GR--GG-F-G-VVY----------KGE-L----D----D------------G--------
T-K----IAVKRM-----------------E-SAVVN----NKG----------------
----LS---E----------FQAEIQVLTKV-RHRHLVALLGY-CI--------------
HGNEKLLVYEY-MP-QGT-L-------SQHLF----------------------------
-------------EFA-KHGYHHL---------------------T--WK--HRLSIALD
VARGIEYLHG-----------------L-------A--HK----SF--IHRDLKPSNILL
DD--T---L-H-AKVADFGLVK--L--A--------------PE--------GK------
---------------------------VS------VE-----TRL-A-----GTFG----
----------------Y-LAP-E------------YA-V-----TGR----V---TTKV-
---DVYSFGVILMELITGRQAL------------------DTSRSEETM-------H---
--LPTW----F------------------------KRMRVNR-------ET---------
-------FR-SSLD----------PV-L-----------------------E--------
----------------------VT--DEEFESIC-SVAELAGYCTMRE-PYQR------P
DMSHAVNVL
>102446
GR--GG-F-G-VVY----------KGV-L----D----D------------G--------
T-A----IAVKRM-----------------ESNCVVS----NKG----------------
----LG---E----------FQAEIAVLTKV-RHRHLVALLGY-CI--------------
EGNEKMLVYEF-MP-QGT-L-------SQHLF----------------------------
-------------EAA-KCGYPPL---------------------D--WK--QRLSVALD
VARGMEYLHG-----------------L-------A--HR----SF--IHRDLKPSNILL
GD--D---L-R-AKVSDFGLVK--L--A--------------PE--------GK------
---------------------------YS------VE-----TRL-A-----GTFG----
----------------Y-LAP-E------------YA-V-----TGR----V---TTKA-
---DVFSFGVVLMELITGRRAL------------------DETQAEENM-------H---
--LVTW----F------------------------RR------------STANKEG----
-------VR-KLID----------PA-I--------------------------------
----------------------ES--DDNFASIS-VVAELAGHCTARE-PYQR------P
DMGHAVNVL
>268021
GR--GG-F-G-AVY----------RGQ-L----D----D------------G--------
T-N----IAVKRM-----------------EASSVVS----SKG----------------
----VS---E----------FHAEIAVLSKV-RHRHLVALLGY-CI--------------
DGNEKLLVYEY-LP-QGA-L-------SHHLF----------------------------
-------------EYR-RMRLKPL---------------------E--WK--RRLAIALD
VARGMEYLHG-----------------L-------A--YK----SF--IHRDLKPSNILL
DD--D---L-R-AKVADFGLVK--L--A--------------PE--------GK------
---------------------------YS------VE-----TRL-A-----GTFG----
----------------Y-LAP-E------------YA-V-----TGR----V---TTKA-
---DVFSFGVVLLELISGRRAL------------------DESQPEENM-------H---
--LVTW----Y------------------------RR---IT-------SSSSKES----
-------LL-RIID----------PV-L-----------------------G--------
-----------------------V--GDVFHSVY-TVSELARHCTARE-PYQR------P
DMGHAVSVL
>175461
GR--GG-F-G-VVY----------KGV-L----D----D------------G--------
T-S----IAVKRM-----------------EASTVVS----SKG----------------
----LS---E----------FHAEIAVLTKV-RHRHLVALLGY-CI--------------
EGNEKLLVYEY-LP-NGT-L-------AQHLF----------------------------
---------------E-R-GAKPL---------------------D--WK--RRLVIALD
VARGMEYLHE-----------------L-------A--HR----SF--IHRDLKPSNILL
DD--D---Y-R-AKVSDFGLVK--L--A--------------PE--------GK------
---------------------------YS------IE-----TRL-A-----GTFG----
----------------Y-LAP-E------------YA-V-----TGR----V---TTKA-
---DVFSFGVVLMELITGRRAL------------------DESQSEENM-------H---
--LVTW----F------------------------RR--THQ-------GR----E----
------SFA-RMID----------PA-L-------L--------------EG--------
---------T----------------EDKVEGIY-TVAELAKHCTARE-PYNR------P
DMGHAVSVL
>AT3G23750
GR--GG-F-G-VVY----------AGE-L----H----D------------G--------
T-K----TAVKRM------------------ECAAMG----NKG----------------
----MS---E----------FQAEIAVLTKV-RHRHLVALLGY-CV--------------
NGNERLLVYEY-MP-QGN-L-------GQHLF----------------------------
-------------EWS-ELGYSPL---------------------T--WK--QRVSIALD
VARGVEYLHS-----------------L-------A--QQ----SF--IHRDLKPSNILL
GD--D---M-R-AKVADFGLVK--N--A--------------PD--------GK------
---------------------------YS------VE-----TRL-A-----GTFG----
----------------Y-LAP-E------------YA-A-----TGR----V---TTKV-
---DVYAFGVVLMEILTGRKAL------------------DDSLPDERS-------H---
--LVTW----F------------------------RRILINK-------EN---------
-------IP-KALD----------QT-L--------------------------------
---------------------EAD--EETMESIY-RVAELAGHCTARE-PQQR------P
DMGHAVNVL
>AT1G24650
GR--GG-F-G-IVY----------KGE-L----H----D------------G--------
T-K----IAVKRM-----------------ESSIISG-----KG----------------
----LD---E----------FKSEIAVLTRV-RHRNLVVLHGY-CL--------------
EGNERLLVYQY-MP-QGT-L-------SRHIF----------------------------
-------------YWK-EEGLRPL---------------------E--WT--RRLIIALD
VARGVEYLHT-----------------L-------A--HQ----SF--IHRDLKPSNILL
GD--D---M-H-AKVADFGLVR--L--A--------------PE--------GT------
---------------------------QS------IE-----TKI-A-----GTFG----
----------------Y-LAP-E------------YA-V-----TGR----V---TTKV-
---DVYSFGVILMELLTGRKAL------------------DVARSEEEV-------H---
--LATW----F------------------------RR---MF------INK----G----
-------SFPKAID----------EA-M-----------------------E--------
----------------------VN--EETLRSIN-IVAELANQCSSRE-PRDR------P
DMNHVVNVL
>AT2G01820
GR--GG-F-G-TVY----------KGE-L----H----D------------G--------
T-K----IAVKRM------------------ESSVVS----DKG----------------
----LT---E----------FKSEITVLTKM-RHRHLVALLGY-CL--------------
DGNERLLVYEY-MP-QGT-L-------SQHLF----------------------------
-------------HWK-EEGRKPL---------------------D--WT--RRLAIALD
VARGVEYLHT-----------------L-------A--HQ----SF--IHRDLKPSNILL
GD--D---M-R-AKVSDFGLVR--L--A--------------PD--------GK------
---------------------------YS------IE-----TRV-A-----GTFG----
----------------Y-LAP-E------------YA-V-----TGR----V---TTKV-
---DIFSLGVILMELITGRKAL------------------DETQPEDSV-------H---
--LVTW----F------------------------RRVAASK-------DE----N----
-------AFKNAID----------PN-I--------------------------------
---------------------SLD--DDTVASIE-KVWELAGHCCARE-PYQR------P
DMAHIVNVL
>LOC_Os03g50810
GR--GG-F-G-TVY----------KGE-L----H----D------------G--------
T-K----IAVKRM------------------EAGVMG----NKG----------------
----LN---E----------FKSEIAVLTKV-RHRNLVSLLGY-CL--------------
DGNERILVYEY-MP-QGT-L-------SQHLF----------------------------
-------------EWK-EHNLRPL---------------------E--WK--KRLSIALD
VARGVEYLHS-----------------L-------A--QQ----TF--IHRDLKPSNILL
GD--D---M-K-AKVADFGLVR--L--A--------------PAD-------GK------
--------------------------CVS------VE-----TRL-A-----GTFG----
----------------Y-LAP-E------------YA-V-----TGR----V---TTKA-
---DVFSFGVILMELITGRKAL------------------DETQPEDSM-------H---
--LVTW----F------------------------RRMQLSK-------DT---------
-------FQ-KAID----------PT-I-----------------------D--------
----------------------LT--EETLASVS-TVAELAGHCCARE-PHQR------P
DMGHAVNVL
>AT1G66150
GS--GG-F-G-VVY----------KGE-L----H----D------------G--------
T-K----IAVKRM------------------ENGVIA----GKG----------------
----FA---E----------FKSEIAVLTKV-RHRHLVTLLGY-CL--------------
DGNEKLLVYEY-MP-QGT-L-------SRHLF---------E---------W-----SE-
--E----------GLK------PL---------------------L--WK--QRLTLALD
VARGVEYLHG-----------------L-------A--HQ----SF--IHRDLKPSNILL
GD--D---M-R-AKVADFGLVR--L--A--------------PE--------GK------
---------------------------GS------IE-----TRI-A-----GTFG----
----------------Y-LAP-E------------YA-V-----TGR----V---TTKV-
---DVYSFGVILMELITGRKSL------------------DESQPEESI-------H---
--LVSW----F------------------------KRMYINK-------EA----S----
-------FK-KAID----------TT-I-----------------------D--------
----------------------LD--EETLASVH-TVAELAGHCCARE-PYQR------P
DMGHAVNIL
>Pp3c1_11040                                                                                                                                                                                                                                                                                                                                                                                   
GE--GT-F-G-AVY----------KGT-M----R----D------------G--------
S-E----VAVKEL-------------------PSNIK-----QD----------------
----NQ---A----------FLNEVELISGF-QHKNLVKLRGC-GI--------------
RNNSRLLVYEY-VE-NNC-L-------AQALF----------------------------
-------------GSK----AILL---------------------E--WP--IRYNIAVG
MAKGLACLHS-----------------R-------G--PQ----RL--AHGDIKASNVLL
DR--F---L-E-PKIADFGLAR--M--C------------QNNE--------RK------
-----------------------------------VL-----TRI-E-----GKRG----
----------------Y-VAP-E------------YA-R-----YGQ----L---TAKT-
---DVFSFGIIALELVSGRESM------------------NPKFPPEEQ-------Y---
--LLSW----A------------------------WN---LY-------EQ----R----
------RVM-DLVD----------PK-V-------K---------------E--------
--------------------------GCDEEQAL-LLIKVALLCSQGE-GFSR------P
HMARVVTWL
>Pp3c7_14800                                                                                                                                                                                                                                                                                                                                                                                    
GE--GT-F-G-AVY----------KGT-M----V----D------------G--------
S-E----VAVKEL-------------------PPNIK-----QG----------------
----NQ---E----------FLNEVQLISGL-QHKNLVKLRGC-AI--------------
SGKNRLLAFEY-VE-NRS-L-------HQALF----------------------------
-------------DPV---KALLL---------------------E--WP--IRYNIALG
MAKGLACLHS-----------------Q-------S--PE----RL--AHGDIKANNILL
DR--H---L-E-PKIADFGLAR--M--C------------QNNE--------RR------
-----------------------------------VV-----VHI-E-----GKRG----
----------------Y-IAP-E------------YA-L-----HGQ----L---TPMT-
---DVFSFGIVALELVSGRQRM------------------NPELPAEEQ-------Y---
--LLSY----V------------------------WN---LH-------EQ----R----
-------RLMDLVD----------PK-I--------------------------------
----------------------RN--ECDEEQAL-VLIKVALLCSQGE-ASSR------P
EMAQVVSLL
>Pp3c4_16210                                                                                                                                                                                                                                                                                                                                                                                    
GQ--GG-F-G-TVY----------KGK-L----A----D------------G--------
T-I----IAVKKL-------------------TMSSS-----KV----------------
----LS---D----------FLNEVVVISGL-KHRNLVKLKGW-CLG-------------
DSDQCILVFEC-IT-NKN-L-------VEAIS--------ME---------G-----NL-
--I----------ESP------YL---------------------Y--WA--TRFKIIVG
VAQGLAYLHE-----------------G-------L--QS----PI--IHRDIKASNVLL
TD--D---F-E-PKIADFGLAY--F--FPTL-----------ND--------QE------
---------------------------TH------LT-----LMEVA-----GTRG----
----------------Y-WSP-K------------YA-I-----HGH----I---STAL-
---DVFSFGIVILEIISGRKNV------------------DNQKSSEEV-------Y---
--LRDW----A------------------------WK---QF-------EI----Q----
-------ELTTIID----------IK-M--------------------------------
---------------------KYS--STDLEDIM-RVLNVAIACVHYK-AGNR------P
KMHNVVQML
>AT1G56120
GE--GG-F-G-AVY----------KGN-L----N----D------------G--------
R-E----VAVKQL-------------------SIGSR-----QG----------------
----KG---Q----------FVAEIIAISSV-LHRNLVKLYGC-CF--------------
EGDHRLLVYEY-LP-NGS-L-------DQALF----------------------------
-------------GDK----SLHL---------------------D--WS--TRYEICLG
VARGLVYLHE-----------------E-------A--SV----RI--IHRDVKASNILL
DS--E---L-V-PKVSDFGLAK--L--Y--------------DD--------KK------
---------------------------TH------IS-----TRV-A-----GTIG----
----------------Y-LAP-E------------YA-M-----RGH----L---TEKT-
---DVYAFGVVALELVSGRKNS------------------DENLEEGKK-------Y---
--LLEW----A------------------------WN---LH-------EK----N----
-------RDVELID----------DE-L--------------------------------
-----------------------S--EYNMEEVK-RMIGIALLCTQSS-YALR------P
PMSRVVAML
>AT1G56130
GE--GG-F-G-PVY----------KGN-L----N----D------------G--------
R-V----VAVKLL-------------------SVGSR-----QG----------------
----KG---Q----------FVAEIVAISSV-LHRNLVKLYGC-CF--------------
EGEHRMLVYEY-LP-NGS-L-------DQALF----------------------------
-------------GDK----TLHL---------------------D--WS--TRYEICLG
VARGLVYLHE-----------------E-------A--SV----RI--VHRDVKASNILL
DS--R---L-V-PQISDFGLAK--L--Y--------------DD--------KK------
---------------------------TH------IS-----TRV-A-----GTIG----
----------------Y-LAP-E------------YA-M-----RGH----L---TEKT-
---DVYAFGVVALELVSGRPNS------------------DENLEEEKK-------Y---
--LLEW----A------------------------WN---LH-------EK----S----
-------RDIELID----------DK-L--------------------------------
-----------------------T--DFNMEEAK-RMIGIALLCTQTS-HALR------P
PMSRVVAML
>AT1G56140
GE--GG-F-G-PVY----------KGK-L----N----D------------G--------
R-E----VAVKLL-------------------SVGSR-----QG----------------
----KG---Q----------FVAEIVAISAV-QHRNLVKLYGC-CY--------------
EGEHRLLVYEY-LP-NGS-L-------DQALF----------------------------
-------------GEK----TLHL---------------------D--WS--TRYEICLG
VARGLVYLHE-----------------E-------A--RL----RI--VHRDVKASNILL
DS--K---L-V-PKVSDFGLAK--L--Y--------------DD--------KK------
---------------------------TH------IS-----TRV-A-----GTIG----
----------------Y-LAP-E------------YA-M-----RGH----L---TEKT-
---DVYAFGVVALELVSGRPNS------------------DENLEDEKR-------Y---
--LLEW----A------------------------WN---LH-------EK----G----
-------REVELID----------HQ-L-------T------------------------
--------------------------EFNMEEGK-RMIGIALLCTQTS-HALR------P
PMSRVVAML
>LOC_Os08g10150
GR--GG-Y-G-LVY----------KGKLL----D-----------------G--------
R-M----VAVKQL-------------------SATSH-----QG----------------
----KR---E----------FMTEIATISAV-QHRNLVKLHGC-CI--------------
ESDAPLLVYEY-ME-NGS-L-------DRAIL----------------------------
-------------GKA----SLKL---------------------D--WR--TRFEICVG
IARGLAYLHE-----------------E-------S--ST----RI--VHRDIKTSNVLL
DA--N---L-N-PKISDFGLAR--H--Y--------------ND--------SM------
---------------------------TH------VS-----TGV-A-----GTLG----
----------------Y-LAP-E------------YA-M-----MGH----L---TEKA-
---DVFAFGIVAMEIIAGRPNF------------------DDSVEDDKK-------Y---
--LLGW----A------------------------WC---LH-------EN----K----
-------QPLEILD----------PK-L--------------------------------
-----------------------T--EFNQEEVM-RVINVILLCTMGL-PHQR------P
PMSKVVSIL
>LOC_Os08g10330
GE--GG-Y-G-PVY----------KGI-L----T----D------------G--------
R-V----VAVKQL-------------------SQSSQ-----QG----------------
----KS---Q----------FVTEVATISSV-QHRNLVKLYGC-CI--------------
DSNTPLLVYEY-LE-NGS-L-------DQALF----------------------------
-------------GDG----RFNL---------------------G--WS--TRFEIILG
IARGLSYLHE-----------------E-------A--NV----RI--VHRDIKASNILL
DP--D---L-T-PKISDFGLAK--L--Y--------------DE--------KK------
---------------------------TH------VN-----TKV-A-----GTFG----
----------------Y-LAP-E------------YA-M-----RGH----L---TEKV-
---DVFSFGVVALETVAGRSNT------------------DYSLVEDKK-------Y---
--LFEW----A------------------------WG---LY-------ER----E----
-------QALGIVD----------PR-L--------------------------------
-----------------------E--EINEEEVL-RVIRMSFLCTQGS-PHQR------P
PMSRVVAML
>LOC_Os05g16420
GE--GG-Y-G-MLY----------KGK-L----S----D------------G--------
R-V----IAVKQL-------------------SQSSH-----QG----------------
----KS---Q----------FVAEVTTISAM-QHRNLVKLHGF-CI--------------
DSNTPLLVYEY-LQ-NGS-L-------DTALF----------------------------
-------------GHS----RLNL---------------------D--WG--TRFNIILG
IASGLTYLHE-----------------E-------S--SV----RI--VHRDIKASNILL
ET--D---L-T-PKISDFGLAK--L--Y--------------DE--------KQ------
---------------------------TH------VS-----TRI-A-----GTLG----
----------------Y-LAP-E------------YA-M-----RGR----L---TEKV-
---DVFAFGVVVLEIVAGRSNT------------------NNSLEESKI-------Y---
--LFEW----L------------------------WD---LY-------EK----E----
------QVL-GIVD----------PS-L-------K------------------------
--------------------------DFNNNEAF-RVIRVALLCTQGS-PHQR------P
PMSKALAML
>LOC_Os05g16740
GE--GG-Y-G-PVY----------KGK-L----P----D------------G--------
R-V----IAVKQL-------------------SQSSH-----QG----------------
----KS---Q----------FITEVTTISSV-QHKNLVKLHGF-CI--------------
DNNAPLLVYEY-LE-NGS-L-------DQALF----------------------------
-------------RDN----NLNL---------------------D--WA--MRFEIILG
IARGITYLHE-----------------E-------S--NV----RI--VHRDIKASNVLL
DT--D---L-T-PKISDFGLAK--L--Y--------------DE--------KQ------
---------------------------TH------VS-----TRI-A-----GTFG----
----------------Y-LAP-E------------YA-M-----RGR----L---TEKV-
---DIFAFGVVMLETVAGRSNT------------------NNSLMESEI-------Y---
--LFEW----A------------------------WD---LY-------EK----E----
-------QPLGIVD----------PS-L-------M------------------------
--------------------------EYDKDEAL-RVIRVALLCTQGS-PHQR------P
PMSKVVAML
>LOC_Os08g10290
GE--GG-Y-G-QVY----------KGK-L----P----D------------G--------
R-V----IAVKQL-------------------SQSSH-----QG----------------
----KS---E----------FVTEVATISAV-QHRNLVKLHGC-CI--------------
DSNTPLLVYEY-LE-NGS-L-------DRALF----------------------------
-------------GSK----SFNL---------------------D--WP--TRFEIVLG
VARGLTYLHE-----------------E-------S--SV----RI--VHRDIKASNVLL
DT--D---L-T-PKISDFGLAK--L--Y--------------DE--------KK------
---------------------------TH------IS-----TKI-A-----GTLG----
----------------Y-LAP-E------------YA-M-----RGH----L---TEKA-
---DVFAFGVVALETVAGRPNT------------------DNSREEDKI-------Y---
--LFEW----A------------------------WT---LY-------ES----G----
-------QALGIVD----------PK-L-------K------------------------
--------------------------EFNEKEAL-RVICAALLCTQGS-PHQR------P
SMSRVMAIL
>LOC_Os08g10300
GE--GG-Y-G-PVY----------KGK-L----P----D------------G--------
R-I----IAVKQL-------------------SQSSH-----QG----------------
----KS---E----------FVTEVATISAV-QHKNLVKLYGC-CI--------------
DSSTPLLVYEY-LE-NGS-L-------DQALF----------------------------
-------------GHG----SLNL---------------------D--WP--TRFEIILG
IARGITYLHE-----------------E-------S--SI----RI--VHRDIKASNVLL
DT--D---L-S-PQISDFGLAK--L--Y--------------DE--------KE------
---------------------------TH------IS-----TKI-A-----GTFG----
----------------Y-LAP-E------------YA-M-----RGH----L---TEKA-
---DVFAFGVVALETVAGRSNT------------------DNSLDNDKI-------Y---
--LFEW----A------------------------WG---LY-------ER----E----
-------QGIKIVD----------PK-L--------------------------------
-----------------------D--EFDSEEAF-RVIYAALLCTQGS-PHQR------P
PMSRVLAIL
>LOC_Os05g16824
GE--GG-Y-G-PVY----------KGK-L----P----D------------G--------
K-V----VAVKQL-------------------SESSH-----QG----------------
----KS---Q----------FVTEVATISAV-QHRNLVKLHGC-CI--------------
DSKSPLLVYEY-LE-NGS-L-------DQALF----------------------------
-------------RDT----GLKL---------------------D--WT--KRFEIILG
IARGLTYLHE-----------------E-------S--SV----RI--VHRDIKASNVLL
DT--D---L-T-PKISDFGLAK--L--Y--------------DE--------KK------
---------------------------TH------IS-----TAI-A-----GTFG----
----------------Y-LAP-E------------YA-M-----RGR----L---TEKA-
---DVFAFGVVALETVAGRSNI------------------DNSLEESKV-------N---
--LFGW----A------------------------WS---LY-------EK----E----
-------QALEIVD----------PR-I-------K------------------------
--------------------------EFSRDEAL-RVIHVALMCTQGS-PHQR------P
PMSKVVAML
>LOC_Os08g10310
GE--GG-Y-G-PVY----------KGV-L----P----D------------G--------
R-V----IAVKQL-------------------SQSSH-----QG----------------
----KS---Q----------FVTEVATISAV-QHRNLVKLHGC-CI--------------
DSNTPLLVYEY-LK-NGS-L-------DKALF----------------------------
-------------GNG----SIKL---------------------D--WA--TRFEIILG
IARGLTYLHE-----------------E-------S--SV----RI--VHRDIKASNVLL
DT--D---L-T-PKISDFGLAK--L--Y--------------DE--------KK------
---------------------------TH------VS-----TGI-A-----GTFG----
----------------Y-LAP-E------------YA-M-----RRH----L---TEKV-
---DVFAFGVVALEIVAGRSNT------------------DNSLEESKI-------Y---
--LFEW----A------------------------WS---LY-------EK----E----
-------QALGIVD----------PR-L--------------------------------
-----------------------E--EFSRDEVY-RVIHVALICTQGS-PYQR------P
PMSKVVAML
>LOC_Os08g10320
GE--GG-Y-G-PVY----------KGM-L----P----D------------G--------
R-V----IAVKQL-------------------SQSSH-----QG----------------
----KN---Q----------FVTEVATISSV-QHRNLVKLHGC-CI--------------
DSNTPLLVYEY-LE-NGS-L-------DQALF----------------------------
-------------RKN----SLKL---------------------D--WA--TRFEIILG
IARGLTYLHE-----------------E-------S--SV----RI--VHRDIKASNVLL
DT--D---L-T-PKISDFGLAR--L--Y--------------DE--------KK------
---------------------------TH------VS-----TGI-A-----GTFG----
----------------Y-LAP-E------------YA-M-----RRH----L---TEKV-
---DVYAFGVVALETVAGRSNT------------------NNSIEESKI-------Y---
--LLEW----A------------------------WD---LY-------EK----E----
------QAQ-RIVD----------PR-L-------E---------------D-----FN-
---------K--------------------DEVL-RVIHVALLCTQGS-PNQR------P
PMSRVMAVL
>LOC_Os05g16670
GE--GG-Y-G-PVY----------KGK-L----P----D------------G--------
R-V----IAVKQL-------------------SESSH-----QG----------------
----KS---Q----------FVTEVATISAV-QHRNLVKLHGC-CI--------------
DSNTPLLVYEY-LE-NGS-L-------DQAIF----------------------------
-------------GHS----SLNL---------------------D--WA--MRFEIILG
IARGLSYLHE-----------------E-------S--SV----CI--VHRDIKASNILL
DT--D---L-I-PKISDFGLAK--L--Y--------------DE--------KQ------
---------------------------TH------VS-----TGI-A-----GTFG----
----------------Y-LAP-E------------YA-M-----RGH----L---TQKA-
---DVFAFGVVMLETVAGRSNT------------------NNSLEESKI-------N---
--LLEW----A------------------------WD---QY-------EK----E----
-------QALRILD----------PN-L-------K------------------------
--------------------------GFNKDEAF-RVIRVALHCTQGS-PHQR------P
PMSKVVAML
>LOC_Os05g16930
GE--GG-Y-G-PVY----------KGK-L----P----D------------G--------
R-V----IAVKQL-------------------SETSH-----QG----------------
----KS---Q----------FVTEVATISAV-QHRNLVKLHGC-CI--------------
DSKTPLLVYEY-LE-NGS-L-------DRAIF----------------------------
-------------GHS----ILKL---------------------D--WA--MRFDIILG
IARGLTYLHE-----------------E-------S--SV----RI--VHRDIKASNVLL
DT--D---L-T-PKISDFGLAK--L--Y--------------DE--------KK------
---------------------------TH------VS-----TRI-A-----GTMG----
----------------Y-LAP-E------------YA-M-----RGH----L---SEKA-
---DVFAFGVLMLETVAGRSNT------------------NNSLEESKI-------Y---
--LLEW----A------------------------WG---LY-------EM----G----
-------QALRVVD----------PC-L--------------------------------
-----------------------K--EFDEKEAF-RVICIALLCTQGS-PHQR------P
PMSRVVAML
>LOC_Os04g22470
GE--GG-F-G-PVY----------KGK-L----H----D------------K--------
R-V----IAVKQL-------------------SQSSH-----QG----------------
----AS---E----------FVTEVATISAV-QHRNLVRLHGC-CI--------------
DSKTPLLVYEY-LE-NGS-L-------DQAIF----------------------------
-------------GDS----SLNL---------------------D--WV--TRFEIILG
IASGLTYLHE-----------------E-------S--SV----RI--VHRDIKASNVLL
DT--D---L-T-PKISDFGLAK--L--Y--------------DE--------KQ------
---------------------------TH------VS-----TRI-A-----GTLG----
----------------Y-LAP-E------------YA-M-----RGH----L---SEKA-
---DVFAFGVVMLETVAGRPNT------------------NNSLEENKI-------Y---
--LLEW----A------------------------WG---MY-------DK----D----
-------QALEIVD----------PT-I--------------------------------
-----------------------K--DFDKDEAF-RVINVALLCTQGS-PHQR------P
PMSRVVAML
>LOC_Os05g17604
GE--GG-F-G-PVY----------KGK-L----P----D------------E--------
R-V----IAVKQL-------------------SQSSH-----QG----------------
----TS---Q----------FVTEVATISAV-QHRNLVILHGC-CI--------------
DSKTPLLVYEY-LE-NGS-L-------DRAIF----------------------------
-------------GDS----NLNL---------------------D--WV--MRFEIILG
IARGLTYLHE-----------------E-------S--SV----RI--VHRDIKASNVLL
DT--N---L-I-PKISDFGLAK--L--Y--------------DE--------NQ------
---------------------------TH------VS-----TRI-A-----GTLG----
----------------Y-LAP-E------------YA-M-----RGH----L---SEKA-
---DIFAFGVVMLETVAGRPNT------------------DNSLEESKI-------C---
--LLEW----A------------------------WG---LY-------EM----D----
-------QALGIVD----------PS-L-------K------------------------
--------------------------EFDKDEAF-RVIYVALVCTQGS-PHQR------P
PMSKVVTML
>LOC_Os05g17800
GE--GG-F-G-PVY----------KGK-L----P----D------------E--------
R-V----IAVKQL-------------------SQSSH-----QG----------------
----TS---Q----------FVTEVATISAV-QHRNLVILHGC-CI--------------
DSKTPLLVYEY-LE-NGS-L-------DRAIF----------------------------
-------------GDS------NL---------------------NLDWV--MRFEIILG
IARGLIYLHE-----------------E-------S--SI----RI--VHRDIKASNVLL
DT--N---L-V-PKISDFGLAK--L--Y--------------DE--------NQ------
---------------------------TH------VS-----TRI-A-----GTLG----
----------------Y-LAP-E------------YA-M-----RGH----L---SEKA-
---DIFAFGVVMLETVAGRPNT------------------DNSLEESKI-------C---
--LLEW----A------------------------WG---LY-------EK----D----
-------QALGIVD----------PS-L-------K------------------------
--------------------------EFGKDEAF-RAICVALVCTQGS-PHQR------P
PMSKVVAML
>LOC_Os04g52590
GE--GG-Y-G-LVH----------KGR-L----S----D------------G--------
R-A----VPVKQL-------------------SQSSN-----QG----------------
----KK---Q----------FATEIETISRV-QHCNLVTLYGC-CL--------------
ESNTPLLVYEY-LE-NGS-L-------DQALF----------------------------
-------------GKG----SLNL---------------------D--WP--TRFEICLG
LARGIAYLHE-----------------D-------S--TV----RI--VHRDIKASNVLL
DA--G---L-N-PKISDFGLAK--L--Y--------------DN--------KK------
---------------------------TH------VS-----TKV-A-----GTFG----
----------------Y-LAP-E------------YA-M-----RGH----M---TEKV-
---DVFAFGVVALETVAGESNY------------------QNTLEEDRT-------Y---
--IFER----V------------------------WE---LY-------EN----G----
-------HPLDFVD----------PK-L--------------------------------
-----------------------S--EFNSEEVI-RVIRVALLCTQGS-PHKR------P
PMSKVVSML
>LOC_Os04g52606
GE--GG-Y-G-AVY----------KGK-L----T----D------------G--------
R-V----VAVKQL-------------------SQTSH-----QG----------------
----KV---Q----------FAAEIQTISRV-QHRNLVKLYGC-CL--------------
ESNNPLLVYEY-MD-NGS-L-------DKALF----------------------------
-------------GTG----KLNI---------------------D--WP--ARFGICLG
IARGLAYLHE-----------------E-------S--SI----RV--VHRDIKASNVLL
DA--Y---L-N-PKISDFGLAK--L--Y--------------DD--------KK------
---------------------------TH------VS-----TKV-A-----GTFG----
----------------Y-LAP-E------------YA-M-----RGR----L---TEKV-
---DVFAFGVVLLETLAGRPNY------------------DDALEEDKI-------Y---
--IFEW----A------------------------WE---LY-------EN----N----
-------YPLGVVD----------PR-L--------------------------------
-----------------------T--EYDGEEAL-RAIRVALLCTQGS-PHQR------P
SMSRVVTML
>LOC_Os04g52640
GE--GG-Y-G-AVY----------KGK-L----M----D------------G--------
R-I----VAVKQL-------------------SQTSH-----QG----------------
----KK---Q----------FATEIETISRV-QHRNLVKLYGC-CL--------------
EGNNPLLVYEY-ME-NGS-L-------DKALF----------------------------
-------------GTE----KLHI---------------------G--WP--ARFEICLG
IARGLAYLHE-----------------E-------S--SI----RV--VHRDIKASNVLL
DA--N---L-N-PKISDFGLAK--L--Y--------------DD--------KM------
---------------------------TH------VS-----TKV-A-----GTFG----
----------------Y-LAP-E------------YA-M-----RGH----M---TEKV-
---DVFAFGVVLLETLAGRPNY------------------DDVLEEDKI-------Y---
--IFEW----V------------------------WR---LY-------ES----E----
-------RALDIVD----------PN-L--------------------------------
-----------------------T--EFNSEEVL-RAIHVGLLCTQGS-PHRR------P
SMSRVVAML
>LOC_Os04g52630
GE--GG-Y-G-AVY----------KGK-L----T----D------------G--------
R-V----VAVKQL-------------------SQTSN-----QG----------------
----KQ---Q----------FATEIETISRV-QHRNLVKLYGC-CL--------------
EGKHPLLVYEY-LE-NGS-L-------DKALF----------------------------
-------------GTE----KLNI---------------------D--WP--ARFEICLG
IARGLAYLHE-----------------E-------S--SI----RV--IHRDIKASNVLL
DA--N---L-N-PKISDFGLAK--L--Y--------------DD--------KK------
---------------------------TH------VS-----TKV-A-----GTFG----
----------------Y-LAP-E------------YA-M-----RGR----M---TEKV-
---DVFAFGVVLLEILAGRPNY------------------DDALEEDKI-------Y---
--IFEW----A------------------------WD---LY-------EN----N----
-------NPLGLVD----------PK-L-------E------------------------
--------------------------EFNREEVL-RAIRVALLCTQGS-PHQR------P
PMSRVVTML
>LOC_Os04g52600
GE--GG-Y-G-AVY----------KGK-L----N----D------------G--------
R-V----VAVKQL-------------------SQTSH-----QG----------------
----KK---Q----------FATEIETISRV-QHRNLVKLYGC-CL--------------
EGNNPLLVYEY-ME-NGS-L-------DKALF----------------------------
-------------GIE----KLNI---------------------D--WP--ARFDICLG
IARGLAYLHE-----------------E-------S--SI----RV--VHRDIKASNVLL
DA--N---L-N-PKISDFGLAK--L--Y--------------DD--------KK------
---------------------------TH------VS-----TKV-A-----GTFG----
----------------Y-LAP-E------------YA-M-----RGH----M---TEKV-
---DVFAFGVVLLETLAGRPNY------------------DDTLEEDKI-------Y---
--IFEW----A------------------------WE---LY-------EN----N----
-------NPLGIVD----------PN-L-------R------------------------
--------------------------EFNRAEVL-RAIHVALLCTQGS-PHQR------P
PMSRVVSML
>LOC_Os04g52614
GE--GG-Y-G-TVY----------KGK-L----T----D------------G--------
R-V----VAVKQL-------------------SQTSH-----QG----------------
----KK---Q----------FATEIETISRV-QHRNLVKLYGC-CL--------------
EGNNPLLVYEY-ME-NGS-L-------DKALF-------------------------GT-
--E-----------KL------TI---------------------D--WP--ARFEICLG
IARGLAYLHE-----------------E-------S--SI----CV--VHRDIKASNVLI
DA--N---L-N-PKISDFGLAK--L--Y--------------DD--------KK------
---------------------------TH------VS-----TKV-A-----GTFG----
----------------Y-LAP-E------------YA-M-----RGH----M---TEKV-
---DVFAFGVVLLETLAGRPNY------------------DDTLEEDKI-------Y---
--IFDM----A------------------------WE---LY-------EN----N----
-------NPLGLVD----------PK-L-------K------------------------
--------------------------EFNREEVL-RAIRVALLCTQWS-PHQR------A
PMSRVVSML
>AT1G29750
GE--GG-F-G-AVF----------KGV-L----A----D------------G--------
R-V----VAVKQL-------------------SSKSR-----QG----------------
----NR---E----------FLNEIGAISCL-QHPNLVKLHGF-CV--------------
ERAQLLLAYEY-ME-NNS-L-------SSALF----------------------------
-------------SPK--HKQIPM---------------------D--WP--TRFKICCG
IAKGLAFLHE-----------------E-------S--PL----KF--VHRDIKATNILL
DK--D---L-T-PKISDFGLAR--L--D--------------EE--------EK------
---------------------------TH------IS-----TKV-A-----GTIG----
----------------Y-MAP-E------------YA-L-----WGY----L---TFKA-
---DVYSFGVLVLEIVAGITNS------------------NFMGAGDSV-------C---
--LLEF----A------------------------NE---CV-------ES----G----
------HLM-QVVD----------ER-L-------R---------------P--------
--------------------------EVDRKEAE-AVIKVALVCSSAS-PTDR------P
LMSEVVAML
>AT1G53440
GE--GG-F-G-PVY----------KGV-L----A----D------------G--------
M-T----IAVKQL-------------------SSKSK-----QG----------------
----NR---E----------FVTEIGMISAL-QHPNLVKLYGC-CI--------------
EGKELLLVYEY-LE-NNS-L-------ARALF----------------------------
-------------GTE--KQRLHL---------------------D--WS--TRNKVCIG
IAKGLAYLHE-----------------E-------S--RL----KI--VHRDIKATNVLL
DL--S---L-N-AKISDFGLAK--L--D--------------EE--------EN------
---------------------------TH------IS-----TRI-A-----GTIG----
----------------Y-MAP-E------------YA-M-----RGY----L---TDKA-
---DVYSFGVVCLEIVSGKSNT------------------NYRPKEEFI-------Y---
--LLDW----A------------------------YV---LQ-------EQ----G----
-------SLLELVD----------PD-L-----------------------G--------
-----------------------T--SFSKKEAM-RMLNIALLCTNPS-PTLR------P
PMSSVVSML
>AT1G53430
GE--GG-F-G-PVY----------KGV-L----A----D------------G--------
M-T----IAVKQL-------------------SSKSK-----QG----------------
----NR---E----------FVTEIGMISAL-QHPNLVKLYGC-CI--------------
EGKELLLVYEY-LE-NNS-L-------ARALF----------------------------
-------------GTE--KQRLHL---------------------D--WS--TRNKICIG
IAKGLAYLHE-----------------E-------S--RL----KI--VHRDIKATNVLL
DL--S---L-N-AKISDFGLAK--L--N--------------DD--------EN------
---------------------------TH------IS-----TRI-A-----GTIG----
----------------Y-MAP-E------------YA-M-----RGY----L---TDKA-
---DVYSFGVVCLEIVSGKSNT------------------NYRPKEEFV-------Y---
--LLDW----A------------------------YV---LQ-------EQ----G----
-------SLLELVD----------PD-L-----------------------G--------
-----------------------T--SFSKKEAM-RMLNIALLCTNPS-PTLR------P
PMSSVVSML
>AT1G07650
GE--GG-F-G-SVY----------KGE-L----S----E------------G--------
K-L----IAVKQL-------------------SAKSR-----QG----------------
----NR---E----------FVNEIGMISAL-QHPNLVKLYGC-CV--------------
EGNQLILVYEY-LE-NNC-L-------SRALF----------------------------
-------------GKD-ESSRLKL---------------------D--WS--TRKKIFLG
IAKGLTFLHE-----------------E-------S--RI----KI--VHRDIKASNVLL
DK--D---L-N-AKISDFGLAK--L--N--------------DD--------GN------
---------------------------TH------IS-----TRI-A-----GTIG----
----------------Y-MAP-E------------YA-M-----RGY----L---TEKA-
---DVYSFGVVALEIVSGKSNT------------------NFRPTEDFV-------Y---
--LLDW----A------------------------YV---LQ-------ER----G----
-------SLLELVD----------PT-L--------------------------------
----------------------AS--DYSEEEAM-LMLNVALMCTNAS-PTLR------P
TMSQVVSLI
>LOC_Os09g17630
GE--GG-F-G-SVY----------KGL-L----S----D------------G--------
T-I----IAVKQL-------------------SSRSK-----QG----------------
----NR---E----------FVNEIGMISAL-QHPNLVKLYGC-CT--------------
EGNQLLLVYEY-ME-NNC-L-------ARALF----------------------------
-------------GTV-EQYRLSL---------------------D--WP--TRRKICLG
IARGLAYLHE-----------------E-------S--AI----RI--VHRDIKASNILL
DK--D---L-S-AKISDFGLAK--L--N--------------DD--------DH------
---------------------------TH------IS-----TRI-A-----GTIG----
----------------Y-MAP-E------------YA-M-----RGY----L---TDKA-
---DVYSFGVVALEIVSGKSNT------------------SYRPKEDFV-------Y---
--LLDW----A------------------------CV---LH-------ER----G----
-------NLLELVD----------PE-L-----------------------G--------
-----------------------S--DYSTEEAL-LMLNVALLCTNAA-PTLR------P
KMTKVLSLL
>AT1G53420
GE--GG-F-G-PVY----------KGK-L----F----D------------G--------
T-I----IAVKQL-------------------STGSK-----QG----------------
----NR---E----------FLNEIGMISAL-HHPNLVKLYGC-CV--------------
EGGQLLLVYEF-VE-NNS-L-------ARALF----------------------------
-------------GPQ--ETQLRL---------------------D--WP--TRRKICIG
VARGLAYLHE-----------------E-------S--RL----KI--VHRDIKATNVLL
DK--Q---L-N-PKISDFGLAK--L--D--------------EE--------DS------
---------------------------TH------IS-----TRI-A-----GTFG----
----------------Y-MAP-E------------YA-M-----RGH----L---TDKA-
---DVYSFGIVALEIVHGRSNK------------------IERSKNNTF-------Y---
--LIDW----V------------------------EV---LR-------EK----N----
-------NLLELVD----------PR-L-----------------------G--------
-----------------------S--EYNREEAM-TMIQIAIMCTSSE-PCER------P
SMSEVVKML
>AT3G14840
GE--GG-F-G-PVH----------KGI-M----T----D------------G--------
T-V----IAVKQL-------------------SAKSK-----QG----------------
----NR---E----------FLNEIAMISAL-QHPHLVKLYGC-CV--------------
EGDQLLLVYEY-LE-NNS-L-------ARALF----------------------------
-------------GPQ--ETQIPL---------------------N--WP--MRQKICVG
IARGLAYLHE-----------------E-------S--RL----KI--VHRDIKATNVLL
DK--E---L-N-PKISDFGLAK--L--D--------------EE--------EN------
---------------------------TH------IS-----TRV-A-----GTYG----
----------------Y-MAP-E------------YA-M-----RGH----L---TDKA-
---DVYSFGVVALEIVHGKSNT------------------SSRSKADTF-------Y---
--LLDW----V------------------------HV---LR-------EQ----N----
-------TLLEVVD----------PR-L-----------------------G--------
-----------------------T--DYNKQEAL-MMIQIGMLCTSPA-PGDR------P
SMSTVVSML
>AT1G29720
GE--GG-F-G-SVF----------KGE-L----S----D------------G--------
T-I----IAVKQL-------------------SSKSS-----QG----------------
----NR---E----------FVNEIGMISGL-NHPNLVKLYGC-CV--------------
ERDQLLLVYEY-ME-NNS-L-------ALALF----------------------------
-------------GQN----SLKL---------------------D--WA--ARQKICVG
[truncated: 181,144 more chars]
